# Supplementary material for: RNA-binding protein LIN28A upregulates transcription factor HIF1α by posttranscriptional regulation via direct binding to UGAU motifs
Source: J Biol Chem. 2022 Dec 9;299(1):102791. doi: 10.1016/j.jbc.2022.102791 (PMC9823215; doi:10.1016/j.jbc.2022.102791)
Supplement: Supporting Table S1 [file mmc3.xlsx]

## Sheet: Sheet1
The results of RNA-binding protein screening for the identification of regulators of HIF1α
Gene name	Relative luciferase activity (/Negative Control)	Z-score
ZFP64	6.48401	9.61603
KHDRBS1	4.82674	6.43643
CNOT7	4.81908	6.42174
RNF25	4.76619	6.32026
RBM14	4.51727	5.84268
PPARGC1B	4.48755	5.78567
SRSF2	4.20145	5.23677
ZNF131	4.0669	4.97863
LIN28A	4.05567	4.95707
DDX56	3.74927	4.36923
DAZAP1	3.6071	4.09646
TRIM52	3.36644	3.63473
ZNF689	3.25298	3.41706
ZCCHC24	3.22979	3.37257
PAIP2	3.21919	3.35223
RPS2	3.21197	3.33837
RPL23A	3.12325	3.16814
ZNHIT1	3.11733	3.1568
PAIP2B	3.03963	3.00772
ZBTB3	3.02979	2.98885
WIZ	3.02331	2.9764
HNRNPD	2.96522	2.86495
ZNF526	2.91334	2.76542
TST	2.86601	2.67461
NOL7	2.86212	2.66716
RPS7	2.84845	2.64094
ZNF213	2.80356	2.55479
HNRNPA1	2.79995	2.54789
PUM1	2.78265	2.51469
CASZ1	2.72436	2.40285
DDX28	2.65572	2.27116
ZNF317	2.64681	2.25407
CAPRIN1	2.51707	2.00515
RPL35A	2.50457	1.98116
HNRNPAB	2.48207	1.938
YTHDF1	2.46082	1.89723
FUS	2.43014	1.83837
RPL28	2.42941	1.83697
ZNF219	2.42302	1.82471
RPL11	2.39664	1.77409
RPS6KB1	2.39009	1.76154
FAU	2.38229	1.74656
WIBG	2.36453	1.71249
ZNF48	2.32346	1.63369
ZBTB20	2.32207	1.63103
DHX30	2.31106	1.60989
TRNAU1AP	2.30189	1.5923
ZNF746	2.29817	1.58517
CBX8	2.26184	1.51548
ZNF707	2.2324	1.45899
ZFHX4	2.23121	1.45671
ZNF764	2.22809	1.45073
RNF126	2.22165	1.43836
ZFP41	2.20758	1.41136
MYEF2	2.20737	1.41096
NOL12	2.19694	1.39096
SF3B14	2.19554	1.38826
MAGOHB	2.1906	1.37879
RSL1D1	2.18066	1.35971
YBX2	2.17602	1.35081
ZC3H12A	2.17107	1.34132
ADARB2	2.16913	1.3376
RPS19BP1	2.16767	1.3348
BAZ2A	2.16716	1.33382
ZNF621	2.1652	1.33007
DDX60	2.15991	1.3199
SMNDC1	2.15579	1.312
ZSCAN10	2.15468	1.30987
STAU1	2.13196	1.26628
ZBTB2	2.11274	1.22942
SLBP	2.10824	1.22078
ZNF446	2.10111	1.2071
ZMIZ2	2.08868	1.18326
SRSF12	2.08728	1.18056
EIF4EBP2	2.08568	1.1775
SF3B4	2.07413	1.15534
RBM10	2.07335	1.15384
ZNF512	2.06952	1.1465
ZBTB4	2.06707	1.14178
ZNF212	2.06645	1.1406
MRPS7	2.06477	1.13737
SON	2.06393	1.13576
EIF4EBP1	2.06264	1.13329
BCL11A	2.06106	1.13026
DZIP3	2.05441	1.11749
ZNF565	2.04585	1.10108
RBM6	2.03523	1.08069
TARDBP	2.03012	1.07089
ELAVL1	2.02971	1.07011
ZNF827	2.02584	1.06268
ZNF574	2.02515	1.06137
KHDRBS2	2.02216	1.05562
EIF4E3	2.00656	1.02569
LSM6	2.00626	1.02513
PINX1	2.00298	1.01884
SRSF10 ; LOC100996657	2.00026	1.0136
SF3B5	1.99998	1.01307
RNASEH2B	1.99046	0.994801
ZNF738	1.98795	0.989984
MRPL20	1.98189	0.978369
RNF20	1.97463	0.964428
EWSR1	1.97066	0.956817
ZNF135	1.96899	0.953608
DDX39B	1.96835	0.952381
NHP2L1	1.96322	0.942544
ZSCAN20	1.96167	0.939562
ZNF140	1.9603	0.936936
ZNF639	1.95705	0.930703
ZNHIT6	1.9452	0.907972
FYTTD1	1.93081	0.880354
HNRNPU	1.92775	0.874493
ZNF200	1.91779	0.855383
ZSCAN23	1.91514	0.850298
TRIM24	1.91223	0.844715
STRBP	1.91148	0.843273
CTCF	1.90197	0.825023
TSHZ2	1.89992	0.821098
ZFP62	1.89827	0.817938
RPL21	1.8918	0.805525
NSUN5	1.88709	0.796489
DDX27	1.88656	0.795467
RNF10	1.88532	0.793096
ZC3H14	1.88463	0.791755
ZNF575	1.88356	0.789716
ZNF572	1.88241	0.787502
ZNF692	1.88149	0.785731
ZNF350	1.87433	0.772004
ZNF681	1.86926	0.76227
ZFP42	1.86789	0.75965
ZC2HC1A	1.86734	0.758586
ZNF786	1.86649	0.756962
DHX57	1.86168	0.747727
ZNF607	1.86042	0.745319
ZNF561	1.85922	0.743015
ZNF513	1.85836	0.741354
RPS27	1.85751	0.739725
ZNF783	1.85525	0.735398
ZNF672	1.85231	0.729755
ZNF250	1.85162	0.728434
PABPC1	1.84856	0.722569
ZNF444	1.84748	0.720489
ZNF133	1.84654	0.718687
MRPL16	1.84537	0.716439
ZNF28	1.84487	0.71548
ZNF17	1.84248	0.710887
ZCCHC2	1.84101	0.70808
MBNL3	1.84054	0.707174
RCHY1	1.83841	0.703083
DDX31	1.83761	0.701552
G3BP1	1.83443	0.695443
ZNF645	1.83411	0.694838
ZNF649	1.83128	0.6894
ZMAT2	1.82948	0.685949
ZNF443	1.82768	0.682507
ZNF543	1.82731	0.681781
ZNF383	1.82527	0.677876
RPL7A	1.82328	0.674057
SNRNP70	1.82309	0.673692
RPL4	1.82246	0.672478
MAGOH	1.81794	0.663807
EIF5B	1.81726	0.66251
RNF19A	1.8171	0.662206
CPSF2	1.81681	0.661652
ZNF414	1.81662	0.661289
MRPL3	1.81549	0.659113
SNRPA1	1.8152	0.658559
EIF4ENIF1	1.81369	0.655665
FARS2	1.81343	0.655155
RPS3A	1.8116	0.651655
ZDHHC19	1.81114	0.65077
NOL9	1.80985	0.648289
TRIM55	1.80973	0.64807
RNF165	1.80643	0.641726
NOL8	1.80498	0.638944
HSP90B1	1.80346	0.636029
TNRC6C	1.80109	0.631486
ZSCAN2	1.80065	0.630634
ZNF275	1.79978	0.628979
ZNF394	1.79965	0.628728
RPS12	1.79855	0.626617
RPL3L	1.78973	0.609698
RNMTL1	1.78956	0.609361
ZNF619	1.78893	0.608147
RNF44	1.78287	0.596527
ZNF585B	1.78184	0.59456
HNRNPR	1.78183	0.594533
RNF219	1.77841	0.587977
ANKHD1 ; ANKHD1-EIF4EBP3	1.77536	0.582111
ZXDA	1.7741	0.5797
RNASE1	1.77394	0.579399
ZNF613	1.77257	0.576769
APOBEC3B	1.77183	0.575341
ZNF564	1.77159	0.574891
ZNF557	1.76936	0.570603
SURF6	1.76802	0.568035
BAZ2B	1.76769	0.5674
EIF3B	1.76688	0.565854
ZNF662	1.76557	0.563346
THOC1	1.76542	0.563047
ZNF184	1.76467	0.561617
TRA2B	1.76366	0.559675
ZNF253	1.76324	0.558861
RRM1	1.76116	0.554872
ANKZF1	1.7593	0.551314
ZNF497	1.75745	0.547754
GLIS1	1.75687	0.546641
ZNF491	1.75218	0.537656
RPL27A	1.75041	0.534247
ZNF286A	1.74942	0.532362
ZNF626	1.74833	0.530266
ZMYND8	1.74231	0.518721
CNBP	1.74202	0.51816
ZNF7	1.74045	0.515143
RPS11	1.73934	0.513005
ZNF569	1.73849	0.511383
ZNF567	1.73774	0.509952
ZNF334	1.73484	0.504385
TRIM42	1.73324	0.501306
ZC2HC1C	1.73265	0.500176
ZNF558	1.73261	0.500102
ZNF585A	1.73212	0.499159
ZFP2	1.73172	0.498397
FIZ1	1.73107	0.497139
RAD51AP1	1.73094	0.496897
MRPL48	1.72822	0.491687
BAZ1A	1.72656	0.488486
ZNF615	1.72187	0.479497
LIN28B	1.71978	0.475483
ZNF300	1.71956	0.475069
PSPC1	1.7169	0.469961
PATL1	1.71588	0.468011
ZNF627	1.71553	0.467323
ZNF527	1.71426	0.464895
ZNF778	1.7139	0.464195
ZNF593	1.71321	0.462875
ZNF318	1.71028	0.457254
RNF217	1.71018	0.457069
ZBTB46	1.70733	0.451596
RNF6	1.70703	0.451031
ZNF462	1.70592	0.448891
ZNF227	1.70385	0.444927
RSPRY1	1.70355	0.444338
CNOT4	1.70324	0.443757
ZNF248	1.70137	0.440173
ZNF474	1.70117	0.439784
TRIM46	1.70114	0.439729
ZBBX	1.6995	0.436573
ZNF485	1.69873	0.435108
RNF166	1.69758	0.432893
TDRD5	1.69685	0.431485
GRB7	1.69616	0.430173
ZNF23	1.69486	0.427679
ZNF32	1.69407	0.426168
NOP2	1.69265	0.423435
ZMAT1	1.69209	0.422352
CSDC2	1.69203	0.42224
MRPS6	1.69099	0.420258
ZNF384	1.69009	0.418514
DICER1	1.68823	0.414962
ZBTB43	1.68785	0.414223
RBM24	1.6877	0.413942
ZNF37A	1.68703	0.412653
MEX3B	1.68699	0.412581
ZNF75D	1.68695	0.4125
IMP3	1.68502	0.40879
RNF128	1.68423	0.407273
ZNF195	1.68362	0.406108
ZNF529	1.68215	0.40329
ZFYVE19	1.68161	0.402245
ZNF324B	1.68152	0.402074
TDRD6	1.68017	0.399484
NOL6	1.67946	0.398124
RPS3	1.67791	0.395149
XPO1	1.6764	0.392263
ZNF720	1.67615	0.391782
ZNF667	1.6725	0.384772
RBMS1	1.67217	0.384137
ZNF675	1.67216	0.38413
DGCR8	1.67197	0.383754
XPO5	1.67134	0.382541
ZNF132	1.67101	0.381909
RNF186	1.67083	0.38158
RNF135	1.66964	0.37929
ZNF114	1.66862	0.377328
ZNF579	1.66673	0.373714
ZNF408	1.66672	0.373679
EIF4A2	1.66656	0.373386
CWC22	1.66621	0.372699
RPS6KA3	1.66531	0.370986
ZNF528	1.66354	0.36758
RPL31	1.66336	0.36724
TNRC18	1.66311	0.366761
ZNF358	1.66239	0.365383
ZCCHC7	1.66015	0.361088
ZNF549	1.65985	0.3605
JAKMIP1	1.65953	0.35989
TRIM45	1.65792	0.3568
ZXDB	1.65723	0.355484
RPS6KA6	1.65515	0.351488
ZNF347	1.65346	0.348251
RNF4	1.65282	0.347018
DDX46	1.65135	0.344194
ZCCHC16	1.65104	0.343596
ZFP106	1.65021	0.342008
ZNF74	1.64905	0.33978
RBM8A ; LOC101060541	1.64863	0.338989
ZSCAN29	1.6486	0.33892
ZNF16	1.64819	0.338132
ZBTB47	1.648	0.337779
RNF138	1.64446	0.330974
DDX58	1.64428	0.330641
ZC3H15	1.64418	0.330443
ZFC3H1	1.64406	0.33022
RRP7A	1.64367	0.329471
ZSCAN18	1.64295	0.328078
ZNF680	1.64271	0.327629
RNLS	1.64181	0.325892
ZNF233	1.64127	0.324865
ZNF782	1.641	0.324347
YTHDC1	1.64088	0.324104
ZNF587	1.63997	0.322362
EIF4A1	1.63929	0.32106
CELF4	1.63853	0.319593
RNF146	1.63846	0.31946
PUM2	1.63523	0.313268
MTERFD3	1.63439	0.311651
NUDT16L1	1.63434	0.311564
ZNF260	1.63378	0.310486
DARS2	1.6325	0.308038
RBM46	1.63097	0.305092
RPL30	1.62956	0.302396
ZNF26 ; LOC100287515	1.62697	0.297413
NIP7	1.62505	0.293731
ZNF343	1.62456	0.292802
SART3	1.62296	0.289731
TDRD3	1.62033	0.284675
ZNF704	1.6201	0.284241
RNF114	1.61962	0.283322
RNF207	1.61789	0.280011
XRN1	1.61706	0.278403
PTBP2	1.6144	0.27331
PNO1	1.61415	0.272821
RNF216	1.61365	0.271861
TRMT10A	1.61198	0.268658
TRIM41	1.61113	0.267027
PPRC1	1.6086	0.262178
ZNF841	1.60842	0.261838
RRP9	1.60655	0.258249
ZNF8	1.60654	0.258227
ZNF266	1.60632	0.257806
ZHX3	1.60624	0.25765
PAPOLG	1.60573	0.256679
ZNF182	1.60435	0.254034
RPS28	1.60371	0.252806
RNF31	1.60282	0.251097
ZGPAT	1.60258	0.250635
BOLL	1.60079	0.2472
MRPL1	1.59892	0.243601
ZFYVE20	1.59865	0.243083
ZNF155	1.59599	0.237978
EXOSC4	1.59527	0.23661
ZFP82	1.59148	0.229341
NOP9	1.59016	0.226796
RBM43	1.58951	0.225557
ZNF750	1.58926	0.225072
ZNF323	1.58835	0.223323
ZBTB38	1.5878	0.222281
ZCCHC4	1.5859	0.218627
ZBTB22	1.58588	0.218591
RNF34	1.5857	0.218246
DDX5	1.58404	0.215055
SCAF8	1.58377	0.214536
ZNFX1	1.58367	0.214358
ZMYND11	1.58257	0.212242
RPS17 ; RPS17L	1.57963	0.206597
ZC3H18	1.57927	0.205913
HNRPLL	1.5792	0.205769
ZSCAN22	1.57853	0.204485
ATXN2	1.5783	0.204041
ZKSCAN3	1.57797	0.203407
EIF2S2	1.57661	0.200812
ZKSCAN1	1.57625	0.200106
TLR8	1.57623	0.200066
DDX47	1.57299	0.193865
LSM3	1.57229	0.192522
PCBP2	1.57225	0.192435
ZNF599	1.56922	0.186633
RPL38	1.5671	0.182563
TRIM44	1.56628	0.180993
ETF1	1.56612	0.180682
NONO	1.56538	0.179253
ZNF221	1.56391	0.176435
HNRNPL	1.56184	0.172472
THUMPD3	1.56041	0.16972
EIF4G1	1.55999	0.168921
ZNF673	1.55748	0.164093
SNRPN	1.55746	0.164071
ZNF426	1.55734	0.163826
ZIK1	1.5573	0.163746
ZNF185	1.55567	0.160621
DCP2	1.55557	0.160431
ZNF398	1.55451	0.158397
ZNF292	1.55448	0.158341
SRP54	1.55202	0.153632
NHP2	1.55077	0.151223
ZNF433	1.55005	0.14984
TRMT6	1.54983	0.149424
ZNF687	1.54976	0.149289
EIF3C ; EIF3CL	1.54932	0.148448
NAA38	1.54877	0.147383
ZBTB40	1.54768	0.145292
CDC5L	1.54753	0.145011
ZNF768	1.5475	0.144956
ZNF776	1.54525	0.140641
ZNF668	1.54519	0.140524
ZZZ3	1.54477	0.139719
WDHD1	1.54267	0.13568
ZCCHC12	1.54083	0.132158
ZBTB48	1.54078	0.132067
RNPC3	1.54062	0.131758
ZNF331	1.53922	0.129071
RNF133	1.53827	0.127244
ZDHHC9	1.53631	0.123486
MRPL44	1.53582	0.122551
ZBTB44	1.5358	0.122512
ZNF691	1.53508	0.121126
ZNF484	1.53483	0.120648
ZNF791	1.53456	0.120124
RNF19B	1.53414	0.119325
ZNF385D	1.53388	0.118817
ZNF556	1.53162	0.114492
ZNF813	1.53141	0.114082
ZNF605	1.53122	0.113721
ZCCHC6	1.53074	0.11279
ZNF226	1.52926	0.109952
RPUSD3	1.52923	0.10991
RRBP1	1.52918	0.109797
ZDHHC14	1.52882	0.109113
ZNF790	1.52866	0.108804
EIF2C4	1.52844	0.108394
ZNF25	1.52799	0.107516
DDX18	1.52795	0.107436
ZNF34	1.52734	0.106275
EIF3E	1.52682	0.105282
LARP4	1.52589	0.103493
YARS2	1.52515	0.102077
ZMYM6	1.5241	0.100062
ZNF3	1.52396	0.0997972
ZNF789	1.52368	0.0992526
TDRD9	1.52367	0.0992324
MPHOSPH6	1.52346	0.0988336
ZNF669	1.52299	0.0979385
EIF2C3	1.52284	0.0976425
SNRPC	1.52282	0.097611
EDC4	1.52015	0.0924806
RPL10A	1.51926	0.0907737
ZC3H13	1.5188	0.0898972
ZNF700	1.51686	0.0861743
RBM3	1.51607	0.0846495
ZNF420	1.51569	0.0839202
ZBP1	1.5134	0.0795283
ZNF550	1.51279	0.0783562
ZNF354B	1.51267	0.0781346
EIF3H	1.51003	0.0730723
MATR3	1.50981	0.0726476
PABPC1L	1.50904	0.0711564
RNF14	1.50827	0.0696858
ZNF142	1.50819	0.0695384
ZNF257	1.50644	0.0661818
TRIM36	1.50625	0.0658106
ZNF346	1.50589	0.0651168
RNF180	1.50563	0.0646254
ZBTB9	1.50422	0.0619108
ZNF530	1.50386	0.0612278
DDX23	1.50376	0.0610365
ZNF274	1.50334	0.06023
RBMS2	1.50323	0.0600215
IFIT5	1.50313	0.0598337
PTCD1	1.50153	0.0567613
TROVE2	1.50146	0.056623
ESRP1	1.50143	0.0565642
EIF2AK3	1.50007	0.053963
RPL15	1.49958	0.0530096
ZDHHC13	1.49911	0.0521159
ZNF552	1.49902	0.051947
ZNF551	1.49885	0.0516088
NSUN5P1	1.49866	0.0512596
ZNF493	1.49863	0.0512012
ZNF573	1.49647	0.0470445
ZCWPW1	1.49529	0.0447824
DDX52	1.49527	0.0447372
PAPOLA	1.49526	0.0447255
APTX	1.49461	0.0434884
EIF5	1.49393	0.0421809
RPS8	1.49349	0.0413285
TNRC6B	1.49155	0.0376047
RPL7	1.49083	0.0362294
ZNF418	1.49054	0.0356753
ZNF826P	1.48992	0.034474
EZH2	1.48845	0.0316703
RPLP1	1.48781	0.0304307
ZNF671	1.48701	0.0289051
ZNF19	1.48656	0.0280355
ZNF665	1.48627	0.0274816
ZNF410	1.4861	0.0271547
ZFAND5	1.48556	0.0261073
DDX19B	1.48549	0.0259742
TRIM6	1.48492	0.0248863
ZNF277	1.48301	0.0212246
DDX1	1.48174	0.0187934
RPL9	1.47881	0.0131644
ZNF276	1.47855	0.0126696
ZNF554	1.47846	0.0124876
ZNF70	1.47767	0.0109729
RBM12	1.4773	0.0102637
RALYL	1.47724	0.0101542
RPL3	1.47571	0.00722168
TLR7	1.46965	-0.0044107
RRM2	1.46964	-0.00442792
ZNF436	1.46807	-0.00743096
ZBTB33	1.46797	-0.00762909
RBM44	1.46749	-0.00854368
ZNF385A	1.46714	-0.00921753
ZNF169	1.467	-0.00948651
ZMYM2	1.46662	-0.0102263
RPL18A	1.46608	-0.0112506
PRPF31	1.4621	-0.0188905
ZNF670	1.46165	-0.0197648
IGF2BP1	1.46106	-0.0208938
NSUN2	1.45971	-0.0234696
RPS4X	1.45849	-0.0258245
ZNF322	1.45549	-0.0315739
ZXDC	1.45529	-0.0319547
CELF2	1.45524	-0.0320452
ZNF563	1.45413	-0.0341779
ZNF75A	1.45405	-0.034343
ZNF441	1.4536	-0.0352101
ZNF785	1.45289	-0.0365689
ZNF638	1.45252	-0.0372691
ZC3H12D	1.45213	-0.0380256
ZNF555	1.4502	-0.0417326
ZMAT4	1.4499	-0.0422962
THOC5	1.44879	-0.0444292
RNF111	1.44655	-0.0487306
ZSWIM2	1.4462	-0.0494029
ZNF501	1.44423	-0.0531761
MEX3A	1.44414	-0.0533414
ZNF83	1.44401	-0.0536059
CELF6	1.44389	-0.0538371
HNRNPC	1.44352	-0.0545369
ZMAT3	1.44205	-0.0573526
SARS	1.44166	-0.0581144
DHX40	1.44132	-0.0587563
ZNF506	1.44128	-0.0588426
DHFRL1	1.44098	-0.0594049
ZNF766	1.44046	-0.0604168
NOP58	1.44029	-0.0607403
CSTF2T	1.43877	-0.0636444
ZBTB45	1.43732	-0.066433
TRIM38	1.43496	-0.0709606
DDX11	1.43431	-0.0722087
ZNF181	1.43319	-0.0743626
ZNF330	1.43112	-0.0783223
UPF2	1.42987	-0.0807353
ZNF71	1.42919	-0.0820361
ZBED5	1.42732	-0.0856284
SRSF8	1.42719	-0.0858758
ZBTB49	1.42704	-0.0861652
TARBP1	1.42526	-0.0895754
ZNF385B	1.42511	-0.0898598
POLR2G	1.42425	-0.0915186
ZDHHC4	1.42395	-0.0920825
RPRD2	1.42228	-0.0952831
RPL29	1.42134	-0.097085
RNF2	1.42031	-0.0990716
EIF2D	1.41878	-0.102
ZNF682	1.41608	-0.10719
DDX24	1.41509	-0.10908
ZRANB3	1.41416	-0.11086
ZNF566	1.41373	-0.111686
ZNF423	1.4133	-0.11252
ZNF705A	1.4132	-0.112719
ZNF623	1.4127	-0.113668
ZNF222	1.41254	-0.113973
RNF167	1.41244	-0.114175
HNRNPA1L2	1.41211	-0.114799
ZNF326	1.41095	-0.117023
RBFOX1	1.41062	-0.117663
ZNF333	1.40987	-0.119106
ZNF438	1.40895	-0.120857
ZDHHC7	1.40831	-0.122095
ZNF546	1.4078	-0.123078
ZNF586	1.40586	-0.126803
ZNF711	1.40442	-0.129558
RNF38	1.40288	-0.132505
OAS3	1.40287	-0.132525
RPS25	1.40276	-0.132748
TRIM29	1.40256	-0.133127
ZNF382	1.40076	-0.136582
ZNF321P ; ZNF816-ZNF321P	1.39984	-0.138339
PPIL4	1.3995	-0.13899
ZNF620	1.39907	-0.139814
RPL12	1.39872	-0.140497
ZNF688	1.3978	-0.142253
HNRNPK	1.39666	-0.144449
ZNF879	1.39568	-0.146321
MORC3	1.39542	-0.146821
ZNF285	1.39374	-0.150053
RNF8	1.39293	-0.151604
ZBTB17	1.39165	-0.154048
CTIF	1.38963	-0.157942
ZNF451	1.38872	-0.159687
EIF2B5	1.38735	-0.162303
ZNF784	1.38699	-0.162999
ZNF341	1.38667	-0.163603
MTERFD1	1.38667	-0.163614
ZNF773	1.38627	-0.164384
RPL24	1.38507	-0.166689
ZNF425	1.38486	-0.167085
SYNJ2	1.38399	-0.168747
ZNF320	1.38365	-0.169397
IKZF4	1.38333	-0.17001
RNF212	1.38307	-0.170509
DDX21	1.38276	-0.171112
FARSB	1.38203	-0.172517
ZNF521	1.37965	-0.177084
PUS10	1.37888	-0.17856
RPS23	1.37848	-0.179325
RPS13	1.37575	-0.18456
UPF1	1.37509	-0.185828
LARP1B	1.3743	-0.187342
ZMYM5	1.37424	-0.187462
NSUN3	1.37229	-0.191195
ZFP90	1.37188	-0.191987
TRIM72	1.37161	-0.192496
ZCCHC5	1.3695	-0.196563
ZNF79	1.36943	-0.196681
ZNF101	1.36882	-0.197863
RNFT1	1.36825	-0.198958
SWSAP1	1.36816	-0.199122
ZBTB37	1.36814	-0.199167
TRMT61A	1.36792	-0.199579
ZBTB11	1.3675	-0.200396
HKR1	1.36686	-0.201627
YTHDF3	1.36549	-0.204246
IFIT1	1.36275	-0.209499
RBM48	1.36157	-0.211775
RBM28	1.36152	-0.21186
SBDS	1.36119	-0.212503
ZBTB41	1.36019	-0.214421
ZNF263	1.35982	-0.215118
RNF40	1.35959	-0.215564
DDX25	1.35813	-0.218369
RPS6	1.35754	-0.219501
ZNF18	1.35717	-0.220208
ZNF180	1.35706	-0.220422
ZNF268	1.35697	-0.220592
SF3A3	1.35591	-0.222618
ZCCHC10	1.35553	-0.223364
RBM22	1.35491	-0.224546
TRIM28	1.35407	-0.226156
ZNF695	1.35376	-0.226744
MSI2	1.35306	-0.228093
ZNF324	1.35255	-0.229075
ZNF540	1.35196	-0.230204
HNRNPH3	1.35137	-0.231346
ZNF770	1.3509	-0.232244
NSUN6	1.34989	-0.234185
RBM7	1.3498	-0.234353
TYMS	1.3475	-0.238772
ZNF430	1.34731	-0.239124
LOC81691	1.34521	-0.243154
ZNF92	1.34243	-0.248481
ZBTB8A	1.3423	-0.248739
PTCD2	1.34177	-0.249751
NSUN7	1.34156	-0.250162
ZUFSP	1.34146	-0.250342
THUMPD1	1.3408	-0.25161
SNRPB2	1.33866	-0.255725
ZNF415	1.33756	-0.257841
ZNF597	1.33704	-0.258828
EIF3M	1.33473	-0.263255
ZNF644	1.3346	-0.263512
ZSCAN30	1.33404	-0.26458
SRP19	1.3337	-0.26523
ZNF780B	1.33306	-0.266469
ZNF714	1.33277	-0.267022
MBNL1	1.33089	-0.270636
RPS6KL1	1.33026	-0.271845
ZFYVE21	1.33008	-0.272177
ZNF839	1.32886	-0.274519
NSRP1	1.32862	-0.27499
ZNF600	1.32852	-0.275185
PIWIL1	1.32613	-0.27976
EDC3	1.32409	-0.283684
ERAL1	1.32319	-0.285401
IKZF5	1.31868	-0.294054
HDLBP	1.31849	-0.294424
TUT1	1.31766	-0.296022
ZNF419	1.31757	-0.296187
ZNF696	1.31688	-0.297502
RPS10	1.31681	-0.29765
UBR5	1.31662	-0.298005
RARS	1.3164	-0.298429
ALKBH8	1.31478	-0.301534
TTC14	1.31449	-0.302093
ZNF713	1.31418	-0.302692
ZNF283	1.31306	-0.304842
DDX42	1.3127	-0.305522
PNPT1	1.31264	-0.305653
RNF41	1.30981	-0.311076
PUS7	1.30939	-0.311872
ZNF20	1.30794	-0.314656
ZNF329	1.30725	-0.315987
EXOSC1	1.30618	-0.318042
SRBD1	1.30481	-0.320667
ZNF280D	1.30341	-0.323348
SRP68	1.30241	-0.325273
TRMU	1.30235	-0.32539
ZKSCAN5	1.30154	-0.326946
ZNF12	1.30103	-0.327923
ZNF709	1.30083	-0.328294
RNF13	1.29823	-0.333281
ZBTB25	1.29808	-0.333572
RPL6	1.29786	-0.333997
RNASE6	1.29731	-0.335062
ZNF449	1.29722	-0.335222
SF3B2	1.29637	-0.336869
SAMHD1	1.29624	-0.337118
ZNF763	1.29549	-0.338554
ZNF596	1.29454	-0.340374
RPS20	1.29382	-0.341751
AGFG1	1.29322	-0.342912
ZFYVE27	1.29155	-0.346111
PSMA6	1.29143	-0.346343
ZNF534	1.28926	-0.350507
RPL13	1.28807	-0.352786
SRSF1	1.2875	-0.353886
ZNF833P	1.28663	-0.355551
TRMT1	1.2857	-0.357324
FLYWCH1	1.28373	-0.361111
RPS14	1.28327	-0.361984
ZC3H4	1.28325	-0.362022
MTHFSD	1.28313	-0.362261
SYNCRIP	1.28219	-0.364068
TRIM33	1.282	-0.364432
EIF2AK4	1.28104	-0.366279
ZNF664	1.28048	-0.367345
ZNHIT2	1.28034	-0.367615
ZFP112	1.27889	-0.370398
RBM39	1.27791	-0.372271
ZNF66P	1.27679	-0.374426
RNF26	1.27571	-0.376491
RPS24	1.27547	-0.376958
ZNF442	1.27277	-0.382129
CDK9	1.27065	-0.386214
ZNF267	1.26865	-0.39004
DHX34	1.26829	-0.39073
PUS3	1.26823	-0.39085
STAU2	1.26767	-0.391917
ADAR	1.26703	-0.393143
ZFP36	1.26526	-0.396553
RPUSD4	1.26222	-0.402383
SCAF4	1.2615	-0.403752
IREB2	1.25986	-0.4069
TRIM22	1.25813	-0.410232
ZNF578	1.25779	-0.410872
NXF2 ; NXF2B	1.25759	-0.411258
RPS5	1.25734	-0.411743
LARP6	1.25731	-0.411794
PCBP4	1.25725	-0.411905
ZDHHC20	1.25667	-0.413027
DIS3L	1.25605	-0.414211
ZSWIM3	1.25532	-0.415613
ZC3H7A	1.25511	-0.416027
PTCD3	1.25507	-0.4161
ZNF702P	1.255	-0.416235
ZEB1	1.25459	-0.417012
RNF5	1.25352	-0.419068
ZNF559	1.24981	-0.426185
PRKCSH	1.24905	-0.427646
ZNF655	1.24867	-0.428371
RNASE4	1.24767	-0.430288
ZDHHC6	1.24766	-0.430314
ZSCAN16	1.24594	-0.43361
ZNF454	1.24529	-0.434863
ZNF154	1.24474	-0.43592
TRIT1	1.24403	-0.437278
ZNF660	1.24403	-0.437282
CDKN2AIP	1.24358	-0.438141
GATAD2A	1.24315	-0.438971
RNF157	1.24072	-0.443624
ZNF517	1.23966	-0.445657
ZNF84 ; LOC100996464	1.2379	-0.449044
ZC4H2	1.23585	-0.452978
ZCCHC9	1.2355	-0.453643
ZNF630	1.23434	-0.455862
EIF2AK2	1.23288	-0.458667
ZNF793	1.23254	-0.459316
SRSF3	1.23188	-0.460587
MEX3C	1.23079	-0.462681
ZFAND4	1.23037	-0.463478
TRUB1	1.23	-0.464204
DDX3Y	1.22983	-0.464522
ZDHHC5	1.22609	-0.471689
ZNF582	1.2243	-0.475126
ZFYVE26	1.22378	-0.476124
LRPPRC	1.22343	-0.476792
ZMYM1	1.22314	-0.477357
ZNF518B	1.22216	-0.479231
ZCCHC17	1.22135	-0.4808
CBX6	1.22127	-0.480945
LSM1	1.21965	-0.484051
RPS15A	1.21939	-0.484544
DDX6	1.21845	-0.486361
YTHDC2	1.21808	-0.487061
ZNF280B	1.21707	-0.488999
IFIH1	1.21676	-0.489594
UPF3A	1.21618	-0.490704
ANKRD17	1.21545	-0.492106
ZNF730	1.21388	-0.495127
SNRPA	1.21342	-0.496013
NABP1	1.21334	-0.496166
PUS1	1.21315	-0.496526
HNRNPH1	1.21176	-0.499181
EIF2S1	1.21174	-0.499228
ZNF187	1.21105	-0.500559
CSDE1	1.21003	-0.502502
TRMT1L	1.20973	-0.50309
CRNKL1	1.20865	-0.505155
UPF3B	1.20549	-0.511221
ILF2	1.20481	-0.512527
JMJD6	1.20386	-0.51435
RNASE11	1.20336	-0.515314
ZNF581	1.2018	-0.51829
ZNF93	1.20037	-0.521049
ZNF81	1.19947	-0.522773
ZFP1	1.19896	-0.523742
CSTF1	1.19695	-0.52761
EIF4E2	1.19668	-0.528131
ZNF710	1.19522	-0.53092
ARHGEF28	1.19415	-0.532985
ZNF844	1.1906	-0.539783
TRMT112	1.19028	-0.540407
EIF3F	1.18976	-0.54139
ZNF684	1.18964	-0.541625
SUPT6H	1.18908	-0.542699
DIS3	1.18873	-0.543383
ZNF480	1.18461	-0.551274
EIF3D	1.18213	-0.556041
ZSCAN21	1.18208	-0.556135
EXOSC10	1.18157	-0.557113
TRMT2B	1.18128	-0.557661
RAVER2	1.17984	-0.560425
ZNF654	1.17856	-0.562881
RPLP2	1.17424	-0.571177
ZNF434	1.1742	-0.571261
HNRNPF	1.17365	-0.572298
MARS	1.17217	-0.575138
ZNF699	1.17217	-0.575139
ZNF830	1.17121	-0.57698
SAFB	1.1695	-0.58027
RNF139	1.1687	-0.581798
TRIML2	1.16848	-0.582234
AIMP1	1.16749	-0.584124
RBM15	1.16655	-0.585932
ZDHHC12	1.16324	-0.592277
MRPL32	1.16102	-0.596537
ENDOU	1.15982	-0.59884
DHX9	1.1597	-0.599064
DDX60L	1.15944	-0.599578
SF3B3	1.15713	-0.604004
RNASEH1	1.15654	-0.605142
ZNF547	1.1559	-0.606353
TRIM9	1.15507	-0.607952
ZFAND2B	1.15398	-0.610036
ZFYVE1	1.15329	-0.611368
PARK7	1.15329	-0.611373
PPIE	1.15315	-0.611645
METTL3	1.15306	-0.611812
YARS	1.15292	-0.612078
PUS7L	1.15229	-0.613294
OASL	1.14852	-0.620527
APOBEC3C	1.14828	-0.620985
EIF2AK1	1.14519	-0.626905
ZFYVE16	1.14364	-0.629883
PSTK	1.14257	-0.631928
ZNF281	1.14097	-0.635002
RPL5	1.14079	-0.635344
ZBTB26	1.13986	-0.637131
ZNF396	1.13965	-0.637533
TNRC6A	1.139	-0.638784
DNMT1	1.13727	-0.642113
ZCCHC11	1.13719	-0.642256
RPL19	1.13633	-0.643917
ZC3H6	1.13579	-0.644935
PTBP3	1.13537	-0.645756
ZNF498	1.13406	-0.648257
ZDHHC11	1.13398	-0.648426
ZNF576	1.13282	-0.650648
ZNF366	1.13198	-0.65226
TRIM16	1.13036	-0.655368
RBMX	1.13034	-0.655395
MCTS1	1.13007	-0.655916
DDX50	1.12933	-0.657333
SF3A1	1.12731	-0.661221
NPM1	1.12448	-0.666651
RNF149	1.12254	-0.670358
ZC3H7B	1.12071	-0.67388
TRIM3	1.11739	-0.680251
TDRKH	1.11521	-0.684437
TRAFD1	1.11311	-0.688449
NSUN5P2	1.11123	-0.692056
DDX4	1.10878	-0.69676
RNF130	1.10115	-0.711395
SARS2	1.10104	-0.711618
TRIM68	1.10032	-0.712997
ZFAND1	1.09892	-0.715674
TRIM34	1.09881	-0.715896
DDX19A	1.0986	-0.716298
RNF144B	1.09729	-0.718819
TRIM4	1.09635	-0.72062
ZZEF1	1.0949	-0.723402
ZNF302	1.0939	-0.725314
EIF2C1	1.09295	-0.727135
TRIM5	1.09252	-0.727956
A1CF	1.0922	-0.728566
ZNF138	1.09172	-0.72949
DUS2L	1.08876	-0.735175
CIZ1	1.08871	-0.735279
RARS2	1.08672	-0.739096
NSUN4	1.08263	-0.746942
SNRPF	1.08214	-0.747885
ZSCAN1	1.08042	-0.751168
ZNF205	1.07894	-0.754015
RBM26	1.07545	-0.760715
ZNF777	1.07297	-0.765462
THG1L	1.07221	-0.766922
RNF7	1.07107	-0.769118
APOBEC2	1.07037	-0.770451
CSTF2	1.06966	-0.771824
TRIM56	1.06734	-0.776274
RRM2B	1.06653	-0.777819
SOX2	1.06581	-0.779201
RNF145	1.06442	-0.781875
ZCCHC8	1.06373	-0.783188
ZNF397	1.06068	-0.789039
ZNF804A	1.05814	-0.793925
DDX55	1.05723	-0.795667
RBM11	1.05603	-0.79797
RPUSD2	1.05518	-0.7996
IKZF3	1.05343	-0.802966
DHX15	1.05289	-0.804004
SLFN11	1.05228	-0.805169
POLDIP3	1.03915	-0.83035
RBM5	1.03765	-0.83324
PCBP3	1.03671	-0.835041
DHX38	1.03473	-0.838845
ZNF610	1.0335	-0.8412
ZNF167	1.03217	-0.843755
THUMPD2	1.0288	-0.850215
ADAD1	1.02866	-0.850473
ZRANB2	1.0271	-0.853476
PIWIL2	1.02638	-0.854852
DHX32	1.02463	-0.858207
RRN3	1.02354	-0.860295
RPSA	1.0224	-0.862497
TRIM26	1.02169	-0.863847
MOV10L1	1.01722	-0.872428
TRIM60	1.01612	-0.874539
ZNF488	1.01434	-0.877959
ZC3HC1	1.01361	-0.879354
TRIM58	1.01145	-0.883508
TRIML1	1.00837	-0.889417
ZNF280A	1.00712	-0.891802
PDCD1	1.0058	-0.894332
RPP14	1.00417	-0.897476
ZC3HAV1	1.00285	-0.899995
PIWIL4	0.998162	-0.908995
TRMT44	0.996371	-0.912431
ZFYVE28	0.996024	-0.913096
ZNF395	0.995975	-0.913191
ZFAT	0.994857	-0.915335
ZSWIM8	0.994508	-0.916004
MTPAP	0.994146	-0.9167
MRPS5	0.990267	-0.924141
ZSCAN4	0.989912	-0.924823
RPLP0	0.988647	-0.92725
NOP56	0.98846	-0.927608
ZNF648	0.987958	-0.928571
SNRPE	0.98754	-0.929374
EXOSC2	0.986623	-0.931134
PHAX	0.986129	-0.93208
RNF150	0.98506	-0.934132
DHX35	0.983886	-0.936385
RNF43	0.983393	-0.937331
EIF6	0.981006	-0.94191
RPS6KA2	0.978878	-0.945992
ZMYND12	0.978688	-0.946357
TRIM11	0.978221	-0.947252
RBM23	0.978164	-0.947362
PCBP1	0.976224	-0.951084
HENMT1	0.974851	-0.953718
RNMT	0.973389	-0.956524
RPRD1A	0.970491	-0.962083
TRMT2A	0.968953	-0.965034
JAZF1	0.967325	-0.968158
ESRP2	0.963972	-0.97459
DDX26B	0.963742	-0.975031
EIF5A2	0.962203	-0.977984
RNF121	0.960784	-0.980706
SUGP2	0.960101	-0.982017
RNF123	0.959884	-0.982434
SUGP1	0.9586	-0.984898
EIF2B3	0.958196	-0.985672
ZNF843	0.956219	-0.989466
HEXIM2	0.95592	-0.990038
EIF3I	0.955906	-0.990065
RPL22	0.954877	-0.992039
RNF122	0.951951	-0.997654
ZFAND3	0.950594	-1.00026
TRIM13	0.949149	-1.00303
ISG20	0.946767	-1.0076
ZNF202	0.939549	-1.02145
RPL26	0.930769	-1.03829
ZNF2	0.92617	-1.04712
CNP	0.926067	-1.04731
ZKSCAN4	0.925425	-1.04855
ZDHHC23	0.924867	-1.04962
ANG	0.924062	-1.05116
RBM45	0.920834	-1.05735
GRSF1	0.91992	-1.05911
DDX41	0.918261	-1.06229
ZNF483	0.91704	-1.06463
HEXIM1	0.91635	-1.06596
KHDC1	0.915878	-1.06686
NAF1	0.915744	-1.06712
ZDHHC15	0.915675	-1.06725
DDX49	0.912396	-1.07354
DNAJC17	0.912058	-1.07419
FARSA	0.905488	-1.0868
EXOSC7	0.896342	-1.10434
UHMK1	0.890683	-1.1152
RNF152	0.881161	-1.13347
ZMYND10	0.880327	-1.13507
ADAT1	0.877461	-1.14057
ZNF641	0.876384	-1.14264
TDRD10	0.874989	-1.14531
ZNF503	0.873835	-1.14753
RPF1	0.872881	-1.14935
ACO1	0.865051	-1.16438
KHSRP	0.85212	-1.18919
LSM14B	0.850735	-1.19184
MRM1	0.849257	-1.19468
RNF148	0.845991	-1.20095
RPRD1B	0.844665	-1.20349
RBFOX2	0.842555	-1.20754
PUSL1	0.841587	-1.2094
RNF112	0.83722	-1.21777
RBM41	0.833985	-1.22398
ZBTB10	0.831782	-1.22821
TRIM62	0.83091	-1.22988
RNF182	0.830537	-1.2306
ZNF232	0.828028	-1.23541
HELZ2	0.824734	-1.24173
DHX33	0.822286	-1.24643
DHX58	0.817552	-1.25551
TRIM63	0.811442	-1.26723
CPSF7	0.810884	-1.2683
DIS3L2	0.810721	-1.26861
CPEB3	0.809632	-1.2707
SRRM2	0.797639	-1.29371
ZNF560	0.79112	-1.30622
ZSWIM4	0.791033	-1.30639
RNFT2	0.786522	-1.31504
RNF11	0.78451	-1.3189
GATAD2B	0.784364	-1.31918
DDX51	0.783246	-1.32133
ZDHHC8	0.78194	-1.32383
SLTM	0.778573	-1.33029
TRUB2	0.77063	-1.34553
PRPF8	0.769929	-1.34688
HNRNPUL1	0.76608	-1.35426
ZNF780A	0.765883	-1.35464
ZDHHC22	0.765846	-1.35471
TRIM50	0.761735	-1.3626
IMPDH1	0.752251	-1.38079
ZNF532	0.749205	-1.38664
THOC6	0.745393	-1.39395
ZNF767	0.744737	-1.39521
ZDHHC18	0.737306	-1.40947
ZDHHC16	0.736179	-1.41163
ZNF335	0.736064	-1.41185
RNF213	0.729532	-1.42438
WRAP53	0.723811	-1.43536
TRIM14	0.723714	-1.43554
KARS	0.722454	-1.43796
RRN3P1 ; LOC101060405	0.703073	-1.47515
QKI	0.699736	-1.48155
APOBEC3G ; APOBEC3F	0.692345	-1.49573
GLIS2	0.656101	-1.56526
ZBTB8B	0.649513	-1.57791
RNF220	0.647875	-1.58105
MSI1	0.646558	-1.58357
ZNF703	0.639967	-1.59622
RPL18	0.629821	-1.61568
CPEB1	0.628731	-1.61778
EIF3L	0.625523	-1.62393
RNF183	0.623997	-1.62686
RPL37	0.614661	-1.64477
SRSF7	0.609506	-1.65466
ADAD2	0.583021	-1.70547
RPS6KA1	0.5775	-1.71607
ZNF511	0.576067	-1.71882
MOV10	0.536522	-1.79469
WT1	0.531619	-1.80409
ZGLP1	0.526251	-1.81439
ZSCAN5A	0.522275	-1.82202
ZFP36L1	0.510185	-1.84522
TSHZ1	0.495629	-1.87314
KDM2B	0.422917	-2.01265
RBM4B	0.422597	-2.01326
SRSF5	0.420174	-2.01791
NOL4	0.413775	-2.03019
RBM4	0.393689	-2.06872
ZC3H10	0.334986	-2.18135
ZFP161	0.313587	-2.2224
