# Supplementary material for: RNA-binding protein LIN28A upregulates transcription factor HIF1α by posttranscriptional regulation via direct binding to UGAU motifs
Source: J Biol Chem. 2022 Dec 9;299(1):102791. doi: 10.1016/j.jbc.2022.102791 (PMC9823215; doi:10.1016/j.jbc.2022.102791)
Supplement: Supporting Table S2 [file mmc4.xlsx]

## Sheet: Sheet1
List of genes commonly upregulated by wild type and zinc finger mutant of LIN28A
Gene name
SHISA2
PRTG
BMT2
SPOPL
GRPEL2
KBTBD8
ZBTB6
KLHL15
UHMK1
FRS2
TENT4B
CLOCK
SESN3
ZC3H12C
TNFRSF10D
CCND1
FBXO30
ZMYND11
LYSMD3
RNF38
YTHDF3
RNF6
AC125257
RC3H1
AMMECR1
HMOX1
PNRC2
HIPK3
TMEM64
REEP3
PLEKHB2
GNAQ
UGCG
USP12
RND3
PTP4A1
KLHL8
ZNF569
ELL2
SKIL
YOD1
ZNF451
RNF11
KPNA4
TMEM30A
REST
ZNF614
STK17B
SNX18
MOSPD1
AKIRIN1
ZBTB41
CEP97
HIPK1
CCDC117
ZZZ3
NFYA
OSGIN2
SAR1A
EAF1
TRIM23
MBNL1
C12ORF4
LEPROTL1
ZNF280B
IFRD1
OTUD4
KLHL11
ATF2
ISCA1
MACIR
USP46
RBM7
DEPDC1
ATP1B1
ZNF189
ZNF148
RMI1
JCAD
LARP4
MAPK8
SPTY2D1
ZC3HAV1
LIMD1-AS1
CPEB4
ZCCHC10
CHIC1
EIF5
RAB18
GLUL
THUMPD1
ERCC4
GTF2E1
SELENOT
CKS2
ZIC5
ENTPD7
RC3H2
FNBP1L
PEX13
SP3
TBX18
RNF138
YKT6
SETD7
FAM168B
CACUL1
ZFP91
CARNMT1
THAP5
MKRN1
KCTD12
ZNF217
RRAGC
GAB1
DCTD
CBLL1
TRAK2
ZKSCAN8
FAM217B
KCTD9
ADIPOR2
ERI2
NCOA2
CAMSAP2
FAM91A1
MFAP3
BMI1
SMG7
TMEM184C
ZNF724
ZNF92
GPBP1L1
NR1D2
UFM1
ZYG11B
G3BP2
NRAS
ZNF776
VCPIP1
ZNF260
ARF6
CDK12
ZBTB2
NUP50
ENPP4
DCUN1D1
NECAP1
SS18
BBX
FRRS1
SGCB
KRR1
MIGA1
TAB3
SC5D
MTMR6
PCGF5
UBL3
LRRC58
RLIM
TRIM44
TYW3
KBTBD11
CRISPLD1
USP38
TMX1
MTMR4
ZNF281
ERGIC2
ING3
TNRC6A
CCNT1
MIER1
PLPP3
DDX6
PSMD12
CCNA2
DLC1
FBXO28
CREBL2
NCBP2
MAP3K2
RTKN2
IREB2
OBI1
SERINC1
CNOT6
ZNF783
SLC35B4
KRAS
MAPK1
BIRC5
BROX
MED13
FEM1B
ATMIN
CDCA2
ODR4
BTBD7
ZNF33A
ZBTB33
ZNF503
RAP1B
MMGT1
RRM2
MARCHF7
C5ORF24
MZT1
ACBD3
BARD1
MBTPS2
FAM53C
GOLGA7
PLEKHA3
DERL1
MEF2A
WNT5A
ZBTB24
TSN
ARL5B
SOD2
MAT2B
ITSN2
LRIF1
ZNF507
DESI2
CDC27
COA7
NAA50
ZFP36L2
LCOR
ATAD1
TWF1
PRDM2
PPP2R5E
FBXL3
CFAP97
ANGEL2
ZNF37A
SERINC3
ETV3
RPRD2
TAB2
YWHAG
ABI1
NEAT1
ILRUN
ORC4
GNA13
SUV39H2
GPX8
ARPP19
GTF2A1
FNDC3A
TRIM59
FAR1
CCNJ
QSER1
RAP2A
LATS1
JKAMP
AP5M1
TRUB1
FNTA
OSBPL11
ZNF518B
MET
SLC20A1
BACH1
PRR14L
G3BP1
VTA1
FOXC1
MAT2A
RFX7
C17ORF80
ANKRD52
ZNF644
DR1
AIDA
RPS3AP26
LIN7C
MAK16
WAPL
RFK
MED1
FAM117B
LCLAT1
ZNF322
CERS2
MDM2
DICER1
APMAP
CILK1
NBN
APC
RAB6A
ZNF24
AMOT
TMEM167A
TXNRD1
CCDC6
NIP7
GTF2H1
SEC62
YES1
TBL1X
MRPL1
TFAM
ARL5A
AASDHPPT
CSTF1
COIL
KPNA3
STARD3NL
VPS36
ASF1A
WDR48
PTBP3
USP1
APPL1
MED21
WDR82
PPP2R5A
RIOK2
CUL3
VEZF1
EIF1AX
BRD2
JPT2
RIPK1
SYPL1
KIF2A
TWISTNB
DCTN4
RMND5A
TRMT5
FAM136A
HDGFL3
NOMO3
ZFR
TOR1AIP2
TMF1
WDR45B
ANKRD28
MTMR2
YAP1
FAM3C
TMED5
HIF1A
RBM27
TOB1
DNAJB6
UBXN2B
CD164
GDE1
FYTTD1
ZBTB21
ZNF518A
AGO2
DAZAP2
PAFAH1B2
ALG11
AHR
PIK3C2A
OGA
NIPBL
LSM14A
CKAP2
RPRD1A
EMC3
NUS1
NUFIP2
SIX4
HACD2
GNG12
PERP
NCOA4
FUBP3
CASP2
EPAS1
UBE3A
PPT1
EIF4G2
UCHL5
C5ORF51
ZNF721
NLN
ASNSD1
