# Supplementary material for: RNA-binding protein LIN28A upregulates transcription factor HIF1α by posttranscriptional regulation via direct binding to UGAU motifs
Source: J Biol Chem. 2022 Dec 9;299(1):102791. doi: 10.1016/j.jbc.2022.102791 (PMC9823215; doi:10.1016/j.jbc.2022.102791)
Supplement: Supporting Table S3 [file mmc5.xlsx]

## Sheet: Sheet1
Remaining RNA proportion compared with 0h
Name	GFP_rep1	GFP_rep2	GFP_rep3	GFP_average	LIN28A_WT_rep1	LIN28A_WT_rep2	LIN28A_WT_rep3	LIN28A_WT_average	LIN28A_ZFm_rep1	LIN28A_ZFm_rep2	LIN28A_ZFm_rep3	LIN28A_ZFm_average
ENST00000338450.7_utr3_1_0_chr13_110719933_f	0.412833	0.367438	0.403464	0.394579	0.385512	0.48804	0.370652	0.406787	0.832662	0.874233	0.872075	0.859657
ENST00000375775.3_utr3_1_0_chr13_110719933_f	0.412833	0.367438	0.403464	0.394579	0.385512	0.48804	0.370652	0.418862	0.832662	0.874233	0.872075	0.859657
ENST00000556847.5_utr3_0_0_chr14_69053802_r	0.953359	0.949414	0.890391	0.931055	0.728641	0.611037	0.566896	0.637706	0.356845	0.186476	0.385586	0.309636
ENST00000539560.5_utr3_21_0_chr18_36174485_f	0.8581	0.873978	0.939657	0.890578	0.9283	0.910397	0.903894	0.926418	0.590589	0.429328	0.476813	0.49891
ENST00000536830.1_utr3_2_0_chr18_36174485_f	0.855621	0.874997	0.939461	0.890027	0.931896	0.910955	0.906234	0.921849	0.590284	0.429586	0.477256	0.499042
ENST00000540766.5_utr3_5_0_chr18_36174485_f	0.855621	0.874997	0.939461	0.890027	0.941389	0.910955	0.906234	0.894565	0.590284	0.429586	0.477256	0.499042
ENST00000269829.5_utr3_3_0_chr19_58262755_f	0.54731	0.614743	0.661695	0.607916	0.684646	0.774495	0.792792	0.738623	0.990961	0.941618	0.932917	0.955165
ENST00000372146.5_utr3_4_0_chr9_132688946_f	0.62798	0.617221	0.570525	0.605242	0.691006	0.707135	0.714117	0.694112	0.839255	0.808977	0.931441	0.859891
ENST00000638968.1_utr3_19_0_chr1_100082003_f	0.337854	0.0593545	0.0390232	0.145411	0.631159	0.689742	0.607357	0.659286	0.931916	0.741297	0.817178	0.83013
ENST00000626650.3_utr3_0_0_chr22_22484421_r	0.329533	0.180025	0.266568	0.258708	0.368309	0.439925	0.321862	0.396778	0.578532	0.740105	0.755048	0.691228
ENST00000545302.5_utr3_4_0_chr18_36174485_f	0.839492	1.03719	0.974308	0.950331	0.990332	0.962376	1.05714	0.990526	0.533901	0.363642	0.254708	0.384084
ENST00000471278.5_utr3_0_0_chr6_26636291_r	0.348467	0.352244	0.432626	0.377779	0.509226	0.562411	0.566051	0.557839	0.550845	0.656913	0.597139	0.601632
ENST00000499247.3_utr3_0_0_chr17_50862223_r	0.290572	0.121218	0.335181	0.24899	0.59293	0.549148	0.48868	0.550723	0.65201	0.955675	0.953726	0.853804
ENST00000563158.1_utr3_4_0_chr16_46967513_r	0.810906	0.678385	0.673077	0.720789	0.852421	0.873029	0.875583	0.859355	0.958829	0.926391	0.965404	0.950208
ENST00000228515.6_utr3_0_0_chr12_51061205_r	0.345853	0.0701395	0.246452	0.220815	0.733425	0.842949	0.505028	0.686752	0.778635	0.957091	0.970924	0.902217
ENST00000558585.5_utr3_10_0_chr15_69438248_f	0.505678	0.509838	0.65112	0.555545	1.00016	0.876074	0.993922	0.943281	0.923733	1.00897	0.838507	0.923738
ENST00000561089.5_utr3_13_0_chr15_69438248_f	0.505678	0.509838	0.65112	0.555545	1.00016	0.876074	0.993922	0.927903	0.923733	1.00897	0.838507	0.923738
ENST00000643966.1_utr3_13_0_chr15_69438248_f	0.505678	0.509838	0.65112	0.555545	1.00016	0.876074	0.993922	0.970567	0.923733	1.00897	0.838507	0.923738
ENST00000340692.10_utr3_0_0_chr6_39904170_r	0.555091	0.340282	0.0858537	0.327076	0.90653	0.957371	0.942203	0.945761	0.991505	0.994435	0.913987	0.966642
ENST00000230056.8_utr3_6_0_chr6_24785800_f	0.669775	0.772682	0.692852	0.71177	0.839578	0.859448	0.854589	0.839378	0.863736	0.936523	0.985233	0.928497
ENST00000356509.7_utr3_6_0_chr6_24785800_f	0.669775	0.772682	0.692852	0.71177	0.839578	0.859448	0.854589	0.853559	0.863736	0.936523	0.985233	0.928497
ENST00000620958.4_utr3_6_0_chr6_24785800_f	0.669775	0.772682	0.692852	0.71177	0.839578	0.859448	0.854589	0.860116	0.863736	0.936523	0.985233	0.928497
ENST00000373520.8_utr3_0_0_chr1_32368033_r	0.227507	0.38095	0.260257	0.289571	0.536252	0.73505	0.671085	0.657497	0.661832	0.644943	0.808938	0.705238
ENST00000397979.3_utr3_10_0_chr19_7912432_f	0.790472	0.758964	0.705518	0.751652	0.865786	0.885549	0.804311	0.848884	0.95871	1.07512	0.944837	0.99289
ENST00000397981.7_utr3_10_0_chr19_7912432_f	0.790472	0.758964	0.705518	0.751652	0.865786	0.885549	0.804311	0.856472	0.95871	1.07512	0.944837	0.99289
ENST00000507206.1_utr3_0_0_chr4_53458551_f	0.592236	0.324553	0.574312	0.497034	0.751	0.806339	0.722394	0.736911	1.11572	0.985854	0.878351	0.993308
ENST00000373983.2_utr3_1_0_chr9_116699705_f	0.406364	0.132568	0.410451	0.316461	0.582378	0.707142	0.693491	0.68984	0.832756	1.05712	0.779284	0.889721
ENST00000450136.1_utr3_1_0_chr9_116699705_f	0.406364	0.132568	0.410451	0.316461	0.582378	0.707142	0.693491	0.637757	0.832756	1.05712	0.779284	0.889721
ENST00000011691.5_utr3_2_0_chr3_42594510_f	0.651798	0.546273	0.48723	0.561767	0.737778	0.771823	0.708198	0.720557	0.964289	1.14414	0.856991	0.988474
ENST00000447630.5_utr3_3_0_chr3_42594510_f	0.65322	0.547297	0.488144	0.562887	0.736617	0.780174	0.710694	0.764683	0.964141	1.14373	0.856607	0.988158
ENST00000561678.5_utr3_10_0_chr16_50229329_f	0.473023	0.455471	0.524775	0.484423	0.742077	0.75114	0.608962	0.699824	0.735603	0.961588	0.821218	0.839469
ENST00000593174.5_utr3_8_0_chr19_13762590_f	0.645549	0.513276	0.760938	0.639921	0.779412	0.791918	0.828264	0.812494	0.914532	1.01887	1.02871	0.987369
ENST00000397983.7_utr3_11_0_chr19_7912432_f	0.82648	0.879529	0.769707	0.825239	0.914094	0.905693	0.921802	0.947403	0.976413	1.0319	0.959354	0.989223
ENST00000406438.5_utr3_1_0_chr17_18323071_f	0.645111	0.656142	0.763462	0.688238	0.793146	0.788922	0.756895	0.782004	0.872816	0.837753	0.907604	0.872725
ENST00000576517.1_utr3_0_0_chr17_82614582_r	0.793383	0.615785	0.734317	0.714495	0.800232	0.837075	0.794939	0.786468	0.925573	1.05084	0.975318	0.983912
ENST00000505125.5_utr3_13_0_chr4_53458653_f	0.599842	0.32872	0.585583	0.504715	0.733362	0.806035	0.722562	0.780969	1.09661	0.968974	0.863312	0.9763
ENST00000513008.5_utr3_5_0_chr4_53458653_f	0.599842	0.32872	0.585583	0.504715	0.733362	0.806035	0.722562	0.760979	1.09661	0.968974	0.863312	0.9763
ENST00000514543.5_utr3_10_0_chr4_53458653_f	0.599842	0.32872	0.585583	0.504715	0.733362	0.806035	0.722562	0.73145	1.09661	0.968974	0.863312	0.9763
ENST00000264183.9_utr3_0_0_chr1_235166902_r	0.413545	0.0207291	0.1384	0.190891	0.803276	0.830195	0.570251	0.76552	0.904936	0.784786	1.21523	0.968317
ENST00000481551.5_utr3_3_0_chr7_92535085_f	0.540567	0.500865	0.425576	0.489003	0.687744	0.657875	0.369013	0.549905	0.963821	0.880933	0.944284	0.929679
ENST00000349213.7_utr3_0_0_chr1_235166895_r	0.422138	0.02097	0.140008	0.194372	0.806259	0.835346	0.573538	0.765445	0.905325	0.78767	1.2197	0.970897
ENST00000366603.6_utr3_0_0_chr1_235166895_r	0.422138	0.02097	0.140008	0.194372	0.806259	0.835346	0.573538	0.756495	0.905325	0.78767	1.2197	0.970897
ENST00000462046.1_utr3_1_0_chr3_58318769_f	0.506275	0.467859	0.480925	0.48502	1.04327	0.881265	0.658432	0.884313	0.941811	1.1276	0.927736	0.999049
ENST00000377464.5_utr3_0_0_chr1_8352406_r	0.731839	0.489101	0.651381	0.624107	0.768557	0.7628	0.758057	0.725294	0.941569	1.06392	0.900403	0.968632
ENST00000400908.7_utr3_0_0_chr1_8352404_r	0.731839	0.489101	0.651381	0.624107	0.768557	0.7628	0.758057	0.763902	0.941569	1.06392	0.900403	0.968632
ENST00000337907.7_utr3_0_0_chr1_8352397_r	0.731861	0.489116	0.6514	0.624125	0.768202	0.762447	0.756069	0.744683	0.941569	1.06392	0.900403	0.968632
ENST00000229854.12_utr3_0_0_chr6_52264014_r	0.817836	0.753933	0.860607	0.810792	0.885831	0.905629	0.858757	0.908611	0.981701	0.93322	1.02645	0.980457
ENST00000616552.4_utr3_0_0_chr6_52264014_r	0.817836	0.753933	0.860607	0.810792	0.885831	0.905629	0.858757	0.878836	0.981701	0.93322	1.02645	0.980457
ENST00000596288.7_utr3_0_0_chr6_52264015_r	0.818125	0.753645	0.86029	0.810687	0.886535	0.906471	0.859687	0.861245	0.983074	0.933081	1.02869	0.981616
ENST00000345541.6_utr3_4_0_chr10_28595733_f	0.5012	0.334111	0.62345	0.486254	0.65445	0.691619	0.490546	0.633591	0.921454	1.00873	0.855265	0.928485
ENST00000424454.5_utr3_7_0_chr10_28595733_f	0.5012	0.334111	0.62345	0.486254	0.65445	0.691619	0.490546	0.634805	0.921454	1.00873	0.855265	0.928485
ENST00000428935.5_utr3_7_0_chr10_28595733_f	0.5012	0.334111	0.62345	0.486254	0.65445	0.691619	0.490546	0.63357	0.921454	1.00873	0.855265	0.928485
ENST00000628285.2_utr3_4_0_chr10_28595733_f	0.5012	0.334111	0.62345	0.486254	0.65445	0.691619	0.490546	0.633626	0.921454	1.00873	0.855265	0.928485
ENST00000571133.6_utr3_0_0_chr16_11833850_r	0.800642	0.694167	0.659143	0.717984	0.938852	0.969464	0.917102	0.946392	0.897786	0.899204	0.885991	0.894327
ENST00000382592.5_utr3_0_0_chr13_20973036_r	0.497123	0.343755	0.331991	0.390956	0.569615	0.627561	0.428356	0.526941	0.687736	0.834677	0.714757	0.745723
ENST00000421016.5_utr3_5_0_chr17_15717291_f	0.705099	0.681365	0.614852	0.667105	0.740229	0.73595	0.678601	0.708269	0.842781	0.932021	0.805356	0.860053
ENST00000464847.6_utr3_4_0_chr17_15717291_f	0.705099	0.681365	0.614852	0.667105	0.740229	0.73595	0.678601	0.764803	0.842781	0.932021	0.805356	0.860053
ENST00000583566.6_utr3_5_0_chr17_15717291_f	0.705099	0.681365	0.614852	0.667105	0.740229	0.73595	0.678601	0.714033	0.842781	0.932021	0.805356	0.860053
ENST00000593105.5_utr3_4_0_chr17_15717291_f	0.705099	0.681365	0.614852	0.667105	0.740229	0.73595	0.678601	0.722934	0.842781	0.932021	0.805356	0.860053
ENST00000572583.5_utr3_0_0_chr17_82614576_r	0.801295	0.607858	0.755508	0.721554	0.812232	0.844126	0.790796	0.810677	0.950656	1.06155	0.95777	0.989992
ENST00000392325.9_utr3_0_0_chr17_82614562_r	0.801633	0.611235	0.755333	0.722734	0.813164	0.845392	0.792164	0.844743	0.955582	1.06222	0.945728	0.987844
ENST00000377411.5_utr3_0_0_chr1_9100305_r	0.547348	0.20012	0.451362	0.39961	0.709964	0.859116	0.624847	0.729072	0.871381	0.839877	1.04457	0.918609
ENST00000373188.6_utr3_0_0_chr6_39905059_r	0.540104	0.347489	0.108932	0.332175	0.657523	0.751202	0.88666	0.755369	0.788496	1.00192	0.92721	0.905875
ENST00000287468.5_utr3_11_0_chr16_30669646_f	0.82296	0.702155	0.713449	0.746188	1.00553	0.988269	0.965308	0.97913	0.997336	0.948557	0.878071	0.941321
ENST00000356166.11_utr3_17_0_chr16_30669646_f	0.82296	0.702155	0.713449	0.746188	1.00553	0.988269	0.965308	0.992806	0.997336	0.948557	0.878071	0.941321
ENST00000389709.8_utr3_0_0_chr3_126437601_r	0.681509	0.705275	0.556724	0.647836	0.995436	0.843272	0.869681	0.891337	0.84617	0.99342	1.02067	0.953421
ENST00000304449.6_utr3_0_0_chrX_119588337_r	0.448905	0.404266	0.533301	0.462158	0.628274	0.628738	0.356337	0.531364	0.757043	1.00338	0.969153	0.909859
ENST00000371527.6_utr3_0_0_chrX_119588341_r	0.448905	0.404266	0.533301	0.462158	0.628274	0.628738	0.356337	0.563506	0.757043	1.00338	0.969153	0.909859
ENST00000542113.2_utr3_0_0_chrX_119588337_r	0.448905	0.404266	0.533301	0.462158	0.628274	0.628738	0.356337	0.543316	0.757043	1.00338	0.969153	0.909859
ENST00000258821.8_utr3_0_0_chr14_20286227_r	0.767084	0.616657	0.662513	0.682085	0.933733	0.898077	0.868976	0.897097	0.95792	0.870758	1.09898	0.975888
ENST00000636309.1_utr3_4_0_chr10_113150998_f	0.428818	0.211961	0.506084	0.382287	0.512197	0.58443	0.718993	0.643252	0.784472	1.19583	0.903634	0.961312
ENST00000637416.1_utr3_4_0_chr10_113150998_f	0.428818	0.211961	0.506084	0.382287	0.512197	0.58443	0.718993	0.579253	0.784472	1.19583	0.903634	0.961312
ENST00000302754.6_utr3_0_0_chr19_12792816_f	0.279661	0.315414	0.328061	0.307712	0.406023	0.384829	0.371361	0.388705	0.470934	0.502431	0.683795	0.552387
ENST00000585429.1_utr3_0_0_chr17_76718500_r	0.408558	0.276492	0.625422	0.436824	0.654065	0.822515	0.775971	0.769621	0.808828	1.19595	0.977913	0.994229
ENST00000222728.3_utr3_0_0_chr7_27145396_r	0.432615	0.486808	0.548989	0.489471	0.5697	0.638958	0.472273	0.54855	0.729286	1.14579	1.06878	0.981286
ENST00000566574.5_utr3_0_0_chr16_70363301_f	0.281736	0.310401	0.552441	0.381526	0.400183	0.638975	0.435727	0.488699	0.718788	0.977999	1.08715	0.927977
ENST00000559456.1_utr3_6_0_chr15_69438248_f	0.491667	0.526445	0.621079	0.546397	1.01825	0.88473	1.04553	0.964982	0.925568	1.05762	0.757602	0.913596
ENST00000373195.7_utr3_0_0_chr6_39905321_r	0.571745	0.359258	0.112621	0.347875	0.577295	0.690612	0.880081	0.730575	0.820052	1.01698	0.947524	0.928184
ENST00000257075.9_utr3_0_0_chr1_30931506_r	0.555547	0.576468	0.582144	0.571386	0.595023	0.61002	0.571625	0.592308	0.649502	0.792087	0.716538	0.719376
ENST00000373747.7_utr3_0_0_chr1_30931506_r	0.555547	0.576468	0.582144	0.571386	0.595023	0.61002	0.571625	0.600538	0.649502	0.792087	0.716538	0.719376
ENST00000424085.6_utr3_0_0_chr1_30931506_r	0.555547	0.576468	0.582144	0.571386	0.595023	0.61002	0.571625	0.577709	0.649502	0.792087	0.716538	0.719376
ENST00000294964.6_utr3_6_0_chr2_42057689_f	0.83766	0.595517	0.676727	0.703301	0.638731	0.627126	0.642307	0.63954	0.958898	0.915025	1.02716	0.967028
ENST00000375759.8_utr3_14_0_chr1_15939428_f	0.641075	0.417878	0.416827	0.491927	0.689719	0.709109	0.638151	0.663341	0.77254	0.855156	0.721271	0.782989
ENST00000591278.5_utr3_6_0_chr19_9160114_f	0.48461	0.394718	0.573868	0.484399	0.606913	0.567028	0.50578	0.540406	0.93621	0.835991	0.666909	0.813037
ENST00000591508.1_utr3_2_0_chr19_9163103_f	0.48055	0.482029	0.594964	0.519181	0.600856	0.557178	0.495943	0.542366	0.82717	0.897466	0.667489	0.797375
ENST00000557389.1_utr3_0_0_chr14_35401545_r	0.390206	0.434736	0.425371	0.416771	0.392856	0.412162	0.37944	0.390425	0.359639	0.365659	0.359733	0.361677
ENST00000228264.10_utr3_26_0_chr12_31103837_f	0.716238	0.426229	0.457722	0.533396	0.954068	0.854313	0.982943	0.936327	0.857452	1.16515	0.926131	0.98291
ENST00000350437.8_utr3_25_0_chr12_31103837_f	0.716238	0.426229	0.457722	0.533396	0.954068	0.854313	0.982943	0.914065	0.857452	1.16515	0.926131	0.98291
ENST00000435753.6_utr3_26_0_chr12_31103577_f	0.716238	0.426229	0.457722	0.533396	0.954068	0.854313	0.982943	0.933479	0.857452	1.16515	0.926131	0.98291
ENST00000539049.5_utr3_21_0_chr12_31103807_f	0.716238	0.426229	0.457722	0.533396	0.954068	0.854313	0.982943	0.94141	0.857452	1.16515	0.926131	0.98291
ENST00000545668.5_utr3_26_0_chr12_31104034_f	0.716238	0.426229	0.458819	0.533762	0.954068	0.854313	0.982943	0.907448	0.857452	1.16515	0.926131	0.98291
ENST00000396410.9_utr3_22_0_chr16_15036276_f	0.691337	0.494511	0.373298	0.519715	0.93756	0.821462	0.733406	0.815255	0.89029	1.0872	0.866955	0.948147
ENST00000450288.3_utr3_19_0_chr16_15036276_f	0.691431	0.494492	0.373283	0.519736	0.937781	0.819665	0.733389	0.83358	0.889937	1.08676	0.866611	0.947771
ENST00000375646.5_utr3_12_0_chr10_28619607_f	0.618926	0.502371	0.692324	0.60454	0.679652	0.720831	0.736345	0.709119	0.811515	1.13172	0.946653	0.963295
ENST00000306434.8_utr3_8_0_chr2_85543773_f	0.612931	0.621224	0.655346	0.629833	0.790707	0.775516	0.700516	0.754627	0.737669	0.762855	0.857003	0.785842
ENST00000345541.6_utr3_9_0_chr10_28619537_f	0.619395	0.502296	0.692221	0.604638	0.680068	0.721222	0.736413	0.739192	0.810875	1.13131	0.946758	0.962982
ENST00000439676.5_utr3_12_0_chr10_28619537_f	0.619395	0.502296	0.692221	0.604638	0.680068	0.721222	0.736413	0.734326	0.810875	1.13131	0.946758	0.962982
ENST00000628285.2_utr3_12_0_chr10_28619537_f	0.619395	0.502296	0.692221	0.604638	0.680068	0.721222	0.736413	0.743991	0.810875	1.13131	0.946758	0.962982
ENST00000360385.7_utr3_5_0_chr19_9161434_f	0.482364	0.415443	0.579965	0.492591	0.593603	0.560735	0.47559	0.548892	0.940233	0.871925	0.664137	0.825432
ENST00000247956.11_utr3_6_0_chr19_9161434_f	0.482223	0.414471	0.58195	0.492882	0.597505	0.564354	0.485224	0.56083	0.923775	0.864075	0.658264	0.815371
ENST00000625458.1_utr3_4_0_chr6_107051237_f	1.04652	0.852852	0.894114	0.931161	0.862131	0.793436	0.500999	0.700602	0.599154	0.403512	0.284457	0.429041
ENST00000311381.8_utr3_3_0_chr6_107051237_f	0.990878	0.863553	0.917254	0.923895	0.836949	0.815737	0.564651	0.716653	0.651908	0.464736	0.29292	0.469854
ENST00000509379.1_utr3_0_0_chr5_7901067_f	0.600841	0.16187	0.0862521	0.282988	0.769196	0.735137	0.705663	0.728047	0.751549	0.825273	1.02736	0.86806
ENST00000174653.3_utr3_8_0_chr8_42169062_f	0.697418	0.742325	0.730543	0.723429	0.837991	0.91044	0.701234	0.828443	0.957166	0.917876	0.909286	0.928109
ENST00000396926.8_utr3_8_0_chr8_42169062_f	0.697418	0.742325	0.730543	0.723429	0.837991	0.91044	0.701234	0.847619	0.957166	0.917876	0.909286	0.928109
ENST00000518421.5_utr3_9_0_chr8_42169062_f	0.697418	0.742325	0.730543	0.723429	0.837991	0.91044	0.701234	0.79637	0.957166	0.917876	0.909286	0.928109
ENST00000520013.5_utr3_10_0_chr5_168510581_f	0.830858	0.709863	0.845072	0.795264	0.994692	0.941798	0.852294	0.931608	0.998155	1.01502	0.96094	0.99137
ENST00000354911.9_utr3_13_0_chr10_28619607_f	0.619206	0.454251	0.723484	0.59898	0.656536	0.691313	0.681389	0.702815	0.808047	0.985248	0.895392	0.896229
ENST00000375664.8_utr3_13_0_chr10_28619607_f	0.619206	0.454251	0.723484	0.59898	0.656536	0.691313	0.681389	0.68547	0.808047	0.985248	0.895392	0.896229
ENST00000416614.7_utr3_0_0_chr4_2937936_r	0.769302	0.735762	0.789851	0.764972	0.800279	0.828377	0.751757	0.782453	0.871215	1.10353	1.00003	0.991591
ENST00000404360.5_utr3_0_0_chr7_6688433_r	0.484263	0.0883437	0.203155	0.258587	0.414925	0.473294	0.45368	0.437161	0.870595	0.550104	0.780533	0.733744
ENST00000405858.6_utr3_0_0_chr7_6688433_r	0.484263	0.0883437	0.203155	0.258587	0.414925	0.473294	0.45368	0.418935	0.870595	0.550104	0.780533	0.733744
ENST00000436909.7_utr3_12_0_chr16_50229329_f	0.499828	0.438135	0.552325	0.496762	0.73548	0.722389	0.605959	0.702881	0.712618	0.950386	0.714761	0.792588
ENST00000610179.5_utr3_6_0_chr20_3923295_f	0.821604	0.742844	0.793405	0.785951	0.87213	1.00738	0.842875	0.913715	0.974735	1.0734	0.944376	0.997505
ENST00000456172.5_utr3_0_0_chr6_26634393_r	0.523432	0.388957	0.474765	0.462385	0.564937	0.585172	0.764287	0.61602	0.659559	0.769903	0.891088	0.773517
ENST00000607204.5_utr3_0_0_chr6_26634393_r	0.523432	0.388957	0.474765	0.462385	0.564937	0.585172	0.764287	0.612064	0.659559	0.769903	0.891088	0.773517
ENST00000622479.4_utr3_0_0_chr6_26634393_r	0.523432	0.388957	0.474765	0.462385	0.564937	0.585172	0.764287	0.643757	0.659559	0.769903	0.891088	0.773517
ENST00000640019.2_utr3_4_0_chr10_14843895_f	0.591363	0.547921	0.645621	0.594968	0.681076	0.75088	0.716734	0.694349	0.744133	1.14073	1.0739	0.986255
ENST00000261332.11_utr3_0_0_chr18_35332227_r	0.795771	0.580832	0.669261	0.681954	0.735315	0.733556	0.60523	0.686072	0.866787	0.974681	0.978762	0.940077
ENST00000399061.3_utr3_0_0_chr18_35332227_r	0.795771	0.580832	0.669261	0.681954	0.735315	0.733556	0.60523	0.686045	0.866787	0.974681	0.978762	0.940077
ENST00000369660.9_utr3_0_0_chrX_154483717_r	0.855793	0.930117	0.835321	0.873744	0.922993	0.924739	0.964672	0.928463	1.01859	0.997376	0.949772	0.988578
ENST00000300850.5_utr3_2_0_chr16_31083093_f	0.576574	0.903205	0.984125	0.821302	0.514146	0.511492	0.55489	0.508964	0.419343	0.421669	0.472516	0.437843
ENST00000618837.4_utr3_9_0_chr17_36585300_f	0.578635	0.532965	0.585471	0.56569	0.532135	0.575314	0.44153	0.522051	0.713359	0.970028	1.08628	0.923223
ENST00000394979.2_utr3_0_0_chr16_31081815_f	0.572019	0.899625	0.980225	0.81729	0.514146	0.509609	0.541367	0.525157	0.416032	0.41904	0.46957	0.434881
ENST00000612932.6_utr3_9_0_chr17_38399513_f	0.617619	0.380551	0.458974	0.485715	0.693947	0.757073	0.657947	0.719704	0.725766	1.14135	0.883706	0.916941
ENST00000665913.1_utr3_9_0_chr17_38399513_f	0.617619	0.380551	0.458974	0.485715	0.693947	0.757073	0.657947	0.72367	0.725766	1.14135	0.883706	0.916941
ENST00000281273.8_utr3_9_0_chr3_114085905_f	0.500326	0.275925	0.541308	0.439186	0.774855	0.756767	0.743917	0.756907	0.854162	1.04136	0.663546	0.853022
ENST00000475700.1_utr3_2_0_chr1_111766900_f	0.560268	0.510446	0.547549	0.539421	0.591819	0.628456	0.480195	0.565847	0.663302	0.824265	0.729385	0.738984
ENST00000261489.6_utr3_0_0_chr13_44432143_r	0.415189	0.4324	0.283275	0.376954	0.683191	0.54647	0.635343	0.620115	0.599804	0.831001	0.595192	0.675332
ENST00000458659.3_utr3_0_0_chr13_44432143_r	0.415189	0.4324	0.283275	0.376954	0.683191	0.54647	0.635343	0.607638	0.599804	0.831001	0.595192	0.675332
ENST00000611198.4_utr3_0_0_chr13_44432143_r	0.415189	0.4324	0.283275	0.376954	0.683191	0.54647	0.635343	0.618193	0.599804	0.831001	0.595192	0.675332
ENST00000622051.1_utr3_0_0_chr13_44432143_r	0.415189	0.4324	0.283275	0.376954	0.683191	0.54647	0.635343	0.618389	0.599804	0.831001	0.595192	0.675332
ENST00000298573.9_utr3_0_0_chr12_12473282_r	0.537764	0.353968	0.283588	0.391773	0.535005	0.633587	0.612232	0.619779	0.580653	0.799118	0.724102	0.701291
ENST00000369702.5_utr3_10_0_chr1_111766900_f	0.555089	0.507185	0.543725	0.535333	0.606587	0.632091	0.481153	0.583866	0.65873	0.821465	0.72774	0.735979
ENST00000506115.1_utr3_1_0_chr5_7901043_f	0.552918	0.117742	0.391371	0.35401	0.750007	0.843361	0.678635	0.759105	0.803533	0.711123	0.770842	0.761833
ENST00000357464.4_utr3_9_0_chr16_50229152_f	0.502428	0.436684	0.55673	0.498614	0.752969	0.745664	0.593673	0.689307	0.709086	0.931087	0.709987	0.783387
ENST00000278071.6_utr3_0_0_chr10_104309698_r	0.321939	0.344075	0.343573	0.336529	0.29154	0.471545	0.401702	0.420926	0.680947	0.470512	0.567096	0.572852
ENST00000396298.6_utr3_6_0_chr7_28819280_f	0.525915	0.309502	0.188879	0.341432	0.822292	0.853078	0.83871	0.824402	0.790685	0.951696	0.575703	0.772695
ENST00000396299.6_utr3_9_0_chr7_28819280_f	0.525915	0.309502	0.188879	0.341432	0.822292	0.853078	0.83871	0.838111	0.790685	0.951696	0.575703	0.772695
ENST00000396300.6_utr3_10_0_chr7_28819280_f	0.525915	0.309502	0.188879	0.341432	0.822292	0.853078	0.83871	0.842939	0.790685	0.951696	0.575703	0.772695
ENST00000337478.3_utr3_0_0_chr10_104309700_r	0.321773	0.343897	0.343395	0.336355	0.291404	0.471953	0.402367	0.41074	0.680947	0.470512	0.567096	0.572852
ENST00000651034.1_utr3_0_0_chr19_58260941_f	0.543312	0.68856	0.662055	0.631309	0.685243	0.80738	0.720472	0.720878	0.938005	0.858148	0.765226	0.853793
ENST00000356053.7_utr3_0_0_chr10_43385617_r	0.707176	0.776669	0.735164	0.73967	0.791564	0.777449	0.720712	0.756262	0.809954	0.935762	0.968221	0.904646
ENST00000357065.8_utr3_0_0_chr10_43385617_r	0.707176	0.776669	0.735164	0.73967	0.791564	0.777449	0.720712	0.734692	0.809954	0.935762	0.968221	0.904646
ENST00000443950.6_utr3_0_0_chr10_43385617_r	0.707176	0.776669	0.735164	0.73967	0.791564	0.777449	0.720712	0.736517	0.809954	0.935762	0.968221	0.904646
ENST00000544000.5_utr3_0_0_chr10_43385617_r	0.707176	0.776669	0.735164	0.73967	0.791564	0.777449	0.720712	0.787937	0.809954	0.935762	0.968221	0.904646
ENST00000498715.1_utr3_1_0_chr3_124737568_f	0.421348	0.27617	0.43376	0.377093	0.565899	0.566985	0.679475	0.608486	0.513816	0.677241	0.726169	0.639075
ENST00000395962.6_utr3_0_0_chr17_12992392_r	0.860895	0.578646	0.735379	0.724973	0.86189	0.888531	0.845195	0.86802	0.911825	1.03638	1.02641	0.991537
ENST00000557140.5_utr3_0_0_chr14_35401540_r	0.38254	0.424544	0.434113	0.413732	0.392084	0.411021	0.370632	0.428083	0.352606	0.354412	0.361624	0.356214
ENST00000416165.6_utr3_6_0_chr15_40466131_f	0.817828	0.468892	0.569314	0.618678	0.895461	0.814629	0.696797	0.81282	0.996216	1.01874	0.908539	0.974498
ENST00000560846.1_utr3_5_0_chr15_40466131_f	0.817828	0.468892	0.569314	0.618678	0.895461	0.814629	0.696797	0.844252	0.996216	1.01874	0.908539	0.974498
ENST00000561234.5_utr3_6_0_chr15_40466131_f	0.817828	0.468892	0.569314	0.618678	0.895461	0.814629	0.696797	0.799141	0.996216	1.01874	0.908539	0.974498
ENST00000652201.1_utr3_7_0_chr19_58260870_f	0.532655	0.664521	0.655333	0.617503	0.676619	0.804018	0.708258	0.753518	0.974163	0.812227	0.781505	0.855965
ENST00000395894.6_utr3_5_0_chr17_15716017_f	0.702544	0.646617	0.591872	0.647011	0.743086	0.749016	0.625482	0.728756	0.843206	0.953591	0.775535	0.857444
ENST00000405204.6_utr3_3_0_chr6_107051237_f	1.02809	0.838685	0.884967	0.917246	0.864623	0.793962	0.493888	0.725112	0.621487	0.464099	0.286731	0.457439
ENST00000485050.5_utr3_8_0_chr3_114085905_f	0.486119	0.279361	0.544769	0.436749	0.751734	0.765072	0.743921	0.772237	0.827847	1.07242	0.658523	0.85293
ENST00000378700.8_utr3_2_0_chr6_19839210_f	0.444263	0.421926	0.578772	0.481654	0.505724	0.519399	0.469383	0.498211	0.6096	0.729282	0.643504	0.660795
ENST00000216083.6_utr3_0_0_chr22_38864229_r	0.494593	0.355917	0.491045	0.447185	0.598997	0.612475	0.554117	0.584592	0.568114	0.719984	0.622174	0.636757
ENST00000515646.1_utr3_0_0_chr4_7055055_f	0.699396	1.02467	0.805702	0.843255	0.785929	0.753952	0.737488	0.750526	0.628371	0.49905	0.424353	0.517258
ENST00000393256.8_utr3_3_0_chr2_111164232_f	0.485446	0.756417	0.719867	0.65391	0.427272	0.443443	0.251647	0.373339	0.383155	0.238317	0.362814	0.328096
ENST00000342679.9_utr3_11_0_chr17_21314231_f	0.511588	0.466749	0.741295	0.57321	0.870923	0.899006	0.676249	0.813004	0.832657	1.01457	0.916183	0.921135
ENST00000361818.9_utr3_11_0_chr17_21314231_f	0.511588	0.466749	0.741295	0.57321	0.870923	0.899006	0.676249	0.815974	0.832657	1.01457	0.916183	0.921135
ENST00000395491.6_utr3_12_0_chr17_21314147_f	0.511588	0.466749	0.741295	0.57321	0.870923	0.899006	0.676249	0.813071	0.832657	1.01457	0.916183	0.921135
ENST00000496046.5_utr3_10_0_chr17_21314147_f	0.511588	0.466749	0.741295	0.57321	0.870923	0.899006	0.676249	0.805236	0.832657	1.01457	0.916183	0.921135
ENST00000610735.4_utr3_3_0_chr2_111164133_f	0.484726	0.756895	0.720322	0.653981	0.427206	0.443353	0.251535	0.3717	0.382698	0.237658	0.362987	0.327781
ENST00000615946.4_utr3_5_0_chr2_111164133_f	0.484726	0.756895	0.720322	0.653981	0.427206	0.443353	0.251535	0.384425	0.382698	0.237658	0.362987	0.327781
ENST00000619294.4_utr3_4_0_chr2_111164133_f	0.484726	0.756895	0.720322	0.653981	0.427206	0.443353	0.251535	0.359914	0.382698	0.237658	0.362987	0.327781
ENST00000620862.4_utr3_5_0_chr2_111164133_f	0.484726	0.756895	0.720322	0.653981	0.427206	0.443353	0.251535	0.385948	0.382698	0.237658	0.362987	0.327781
ENST00000621302.4_utr3_4_0_chr2_111164133_f	0.484726	0.756895	0.720322	0.653981	0.427206	0.443353	0.251535	0.37923	0.382698	0.237658	0.362987	0.327781
ENST00000622509.4_utr3_4_0_chr2_111164133_f	0.484726	0.756895	0.720322	0.653981	0.427206	0.443353	0.251535	0.374031	0.382698	0.237658	0.362987	0.327781
ENST00000622612.4_utr3_2_0_chr2_111164147_f	0.484726	0.756895	0.720322	0.653981	0.427206	0.443353	0.251535	0.374031	0.382698	0.237658	0.362987	0.327781
ENST00000221554.13_utr3_9_0_chr19_13763069_f	0.650392	0.611985	0.745936	0.669438	0.765547	0.776424	0.621695	0.741582	0.807661	1.113	1.04145	0.98737
ENST00000427980.7_utr3_2_0_chr16_71851811_f	0.65523	0.521519	0.324027	0.500258	0.808554	0.738566	0.606345	0.718907	0.748628	0.888883	0.940085	0.859199
ENST00000249636.10_utr3_13_0_chr15_68187836_f	0.636849	0.521843	0.273608	0.477433	0.622693	0.73453	1.00396	0.760809	0.837586	0.967737	1.06547	0.95693
ENST00000596825.5_utr3_6_0_chr19_58260870_f	0.53478	0.667173	0.660587	0.620847	0.67643	0.803792	0.708059	0.713879	0.974388	0.812227	0.781505	0.85604
ENST00000599227.5_utr3_6_0_chr19_58260870_f	0.53478	0.667173	0.660587	0.620847	0.67643	0.803792	0.708059	0.707325	0.974388	0.812227	0.781505	0.85604
ENST00000389834.9_utr3_0_0_chr15_42210447_r	0.741905	0.691222	0.653699	0.695609	0.911814	0.906649	0.712249	0.819779	0.882538	0.881964	0.956015	0.906839
ENST00000448392.5_utr3_0_0_chr15_42210452_r	0.741905	0.691222	0.653699	0.695609	0.911814	0.906649	0.712249	0.836056	0.882538	0.881964	0.956015	0.906839
ENST00000367577.7_utr3_0_0_chr1_181089887_f	0.422451	0.339722	0.457003	0.406392	0.377076	0.422964	0.432429	0.398427	0.490084	0.543542	0.559128	0.530918
ENST00000216513.5_utr3_0_0_chr14_60709539_r	0.429291	0.281373	0.201479	0.304048	0.564332	0.560485	0.540991	0.541058	0.665071	0.652988	0.43863	0.585563
ENST00000373783.3_utr3_0_0_chr10_62805873_f	0.618252	0.571837	0.339092	0.509727	0.673793	0.632101	0.564217	0.607108	0.897638	0.6969	0.922234	0.838924
ENST00000336349.6_utr3_0_0_chr11_18606403_r	0.71857	0.418137	0.594045	0.576918	0.831868	0.765838	0.651981	0.748078	0.880174	0.819993	0.945354	0.88184
ENST00000466762.1_utr3_8_0_chr3_138295859_f	0.56623	0.480635	0.287328	0.444731	0.851515	0.753398	0.496331	0.72688	0.927836	0.746276	0.88472	0.852944
ENST00000469044.6_utr3_21_0_chr3_138295893_f	0.56623	0.480635	0.287328	0.444731	0.851515	0.753398	0.496331	0.691614	0.927836	0.746276	0.88472	0.852944
ENST00000355081.3_utr3_0_0_chr14_44928813_r	0.42931	0.285924	0.802641	0.505958	0.712204	0.739928	0.767644	0.734712	0.911954	1.15063	0.919984	0.99419
ENST00000434667.3_utr3_0_0_chr21_31671228_r	0.606503	0.26514	0.693596	0.521746	0.563822	0.625123	0.548924	0.592023	0.843139	0.94017	0.931511	0.90494
ENST00000397912.3_utr3_5_0_chr7_102425112_f	0.483947	0.631165	0.528206	0.547773	0.760491	0.789635	0.546238	0.698758	0.831465	0.89657	1.25954	0.995859
ENST00000381007.9_utr3_0_0_chr5_65665928_r	0.767675	0.163403	0.140173	0.357084	0.792116	0.811832	0.662809	0.718613	1.00158	0.861705	1.03575	0.966348
ENST00000468316.1_utr3_2_0_chr7_102425014_f	0.48423	0.631535	0.528515	0.548093	0.760491	0.790718	0.546238	0.70087	0.831465	0.89657	1.25954	0.995859
ENST00000482465.5_utr3_7_0_chr7_102425014_f	0.48423	0.631535	0.528515	0.548093	0.760491	0.790718	0.546238	0.699095	0.831465	0.89657	1.25954	0.995859
ENST00000376810.5_utr3_1_0_chr1_11286132_f	0.700941	0.503038	0.698404	0.634128	0.684469	0.816494	0.572051	0.67784	0.858187	1.09742	0.944915	0.96684
ENST00000301727.9_utr3_13_0_chr16_2235573_f	0.902787	0.919911	1.05114	0.957945	0.845919	0.753906	0.691612	0.756896	0.691648	0.694598	0.827288	0.737844
ENST00000565090.5_utr3_11_0_chr16_2235573_f	0.902787	0.919911	1.05114	0.957945	0.845919	0.753906	0.691612	0.783071	0.691648	0.694598	0.827288	0.737844
ENST00000415922.7_utr3_0_0_chr6_26634383_r	0.536187	0.389276	0.498755	0.474739	0.565771	0.58516	0.782872	0.65884	0.659909	0.767271	0.902421	0.776534
ENST00000230859.8_utr3_12_0_chr5_6754946_f	0.607398	0.322513	0.718856	0.549589	0.601309	0.710753	0.440678	0.600509	1.05208	1.02138	0.86151	0.978326
ENST00000496391.5_utr3_9_0_chr7_102425112_f	0.477973	0.620191	0.539965	0.546043	0.771506	0.802944	0.536359	0.729529	0.835007	0.891659	1.24836	0.991675
ENST00000538260.5_utr3_20_0_chr3_138295893_f	0.576177	0.478578	0.286099	0.446951	0.841564	0.745313	0.491942	0.695723	0.922881	0.74582	0.882975	0.850558
ENST00000461221.5_utr3_13_0_chr17_43091435_r	0.656573	0.354084	0.590809	0.533822	0.872423	0.999395	0.777239	0.881449	0.877968	1.17705	0.839021	0.964679
ENST00000303545.3_utr3_1_0_chr8_124487645_f	0.653933	0.615099	0.574297	0.614443	0.530028	0.518017	0.774196	0.610435	0.847983	0.837703	0.893244	0.859643
ENST00000456822.5_utr3_10_0_chrX_130056137_f	0.761341	0.400164	0.455251	0.538919	0.724525	0.701048	0.534224	0.674137	0.925652	0.999471	0.828889	0.918004
ENST00000356889.8_utr3_0_0_chr7_50444128_r	0.670523	0.404883	0.675754	0.58372	0.654765	0.700886	0.601003	0.649679	0.849276	1.17106	0.883242	0.96786
ENST00000665825.1_utr3_0_0_chr17_49599527_r	0.743499	0.560107	0.733802	0.679136	0.832781	0.854771	0.91371	0.875053	0.854224	0.925722	1.13268	0.970874
ENST00000611938.4_utr3_0_0_chr7_50444129_r	0.670796	0.404855	0.676267	0.583972	0.654574	0.701	0.600898	0.674641	0.849366	1.17027	0.882644	0.967426
ENST00000613602.3_utr3_0_0_chr7_50444129_r	0.670796	0.404855	0.676267	0.583972	0.654574	0.701	0.600898	0.644497	0.849366	1.17027	0.882644	0.967426
ENST00000615084.4_utr3_0_0_chr7_50444129_r	0.670796	0.404855	0.676267	0.583972	0.654574	0.701	0.600898	0.626137	0.849366	1.17027	0.882644	0.967426
ENST00000617389.4_utr3_0_0_chr7_50444129_r	0.670796	0.404855	0.676267	0.583972	0.654574	0.701	0.600898	0.646134	0.849366	1.17027	0.882644	0.967426
ENST00000447079.5_utr3_13_0_chr17_39531317_f	0.758739	0.584557	0.644196	0.662498	0.850162	0.868089	0.655747	0.824842	0.850928	0.98619	0.926544	0.921221
ENST00000540052.5_utr3_11_0_chrX_130056137_f	0.753147	0.35822	0.344884	0.485417	0.711025	0.700249	0.521382	0.661337	1.04861	0.934816	0.815113	0.932848
ENST00000380782.6_utr3_0_0_chrX_10448106_r	0.675785	0.6465	0.669231	0.663839	0.710926	0.804465	0.585559	0.704157	0.82108	1.17089	0.990006	0.993993
ENST00000610527.4_utr3_3_0_chr18_35979007_f	0.73376	0.449327	0.585062	0.589383	0.722269	0.703345	0.450559	0.614448	0.896218	0.922096	0.953246	0.923853
ENST00000252818.5_utr3_0_0_chr19_18279694_r	0.886304	0.852458	0.853549	0.864104	0.781642	0.753949	0.676331	0.724275	0.709332	0.528283	0.740841	0.659485
ENST00000511454.5_utr3_6_0_chr4_121811583_f	0.935282	0.818002	0.785801	0.846361	0.772449	0.827603	0.679911	0.750299	0.699894	0.656812	0.554038	0.636915
ENST00000395556.6_utr3_0_0_chr7_50444133_r	0.671431	0.4042	0.676431	0.58402	0.652145	0.699728	0.599602	0.662348	0.848305	1.16745	0.880356	0.96537
ENST00000336066.7_utr3_6_0_chr20_3923244_f	0.853711	0.75817	0.829688	0.813856	0.910504	0.990222	0.871666	0.912929	0.954073	1.0222	0.916007	0.964095
ENST00000333234.5_utr3_3_0_chr18_35979007_f	0.733466	0.448713	0.584263	0.588814	0.722666	0.703947	0.450726	0.606065	0.893229	0.918861	0.949902	0.920664
ENST00000592875.6_utr3_4_0_chr18_35979007_f	0.733466	0.448713	0.584263	0.588814	0.722666	0.703947	0.450726	0.600617	0.893229	0.918861	0.949902	0.920664
ENST00000629350.2_utr3_7_0_chr5_69277107_f	0.651484	0.409806	0.76728	0.609523	0.82114	0.973569	0.821872	0.86561	0.877546	1.03253	0.944655	0.951579
ENST00000264414.9_utr3_0_0_chr2_224470150_r	0.784679	0.344269	0.489776	0.539575	0.992487	0.883509	0.904512	0.917066	1.10286	1.05968	0.798542	0.987025
ENST00000344951.8_utr3_0_0_chr2_224470150_r	0.784679	0.344269	0.489776	0.539575	0.992487	0.883509	0.904512	0.968839	1.10286	1.05968	0.798542	0.987025
ENST00000583475.1_utr3_1_0_chr18_9950395_f	0.537022	0.534369	0.608108	0.559833	0.9977	1.07127	0.845463	0.949764	0.998288	0.697599	1.0484	0.914764
ENST00000583879.5_utr3_3_0_chr18_9950395_f	0.537022	0.534369	0.608108	0.559833	0.9977	1.07127	0.845463	0.954573	0.998288	0.697599	1.0484	0.914764
ENST00000584796.5_utr3_4_0_chr18_9950395_f	0.537022	0.534369	0.608108	0.559833	0.9977	1.07127	0.845463	0.966783	0.998288	0.697599	1.0484	0.914764
ENST00000253363.11_utr3_0_0_chr20_35701347_r	0.728333	0.566685	0.839036	0.711351	0.820603	0.757177	0.722556	0.767921	0.921346	0.92938	1.05801	0.969577
ENST00000379887.9_utr3_13_0_chr15_72583293_f	0.773297	0.468378	0.344384	0.528686	0.752365	0.822118	0.498981	0.721888	1.00677	1.04856	0.894267	0.9832
ENST00000361162.10_utr3_0_0_chr20_35703610_r	0.728981	0.577523	0.836859	0.714454	0.822598	0.755215	0.724141	0.732377	0.911215	0.927234	1.04	0.959481
ENST00000378694.1_utr3_17_0_chr10_13209161_f	0.749709	0.682492	0.702792	0.711664	0.772842	0.754633	0.800274	0.801097	0.882683	1.05058	0.811201	0.914821
ENST00000370187.8_utr3_14_0_chr10_101553155_f	0.630101	0.431265	0.497608	0.519658	0.647899	0.717245	0.638545	0.691761	0.871596	0.676507	0.715517	0.75454
ENST00000425280.1_utr3_0_0_chr10_102107583_r	0.720465	0.458244	0.604192	0.5943	0.678111	0.783318	0.781546	0.747884	0.796044	1.01368	0.836933	0.882218
ENST00000368407.8_utr3_4_0_chr1_155134068_f	0.310473	0.67807	0.2152	0.401248	0.607822	0.753928	0.565665	0.604341	0.819353	0.828515	1.26437	0.970746
ENST00000338034.9_utr3_0_0_chr17_12991612_r	0.864551	0.571952	0.714412	0.716972	0.8629	0.907147	0.843772	0.88752	0.89843	0.991451	1.01828	0.969389
ENST00000347934.8_utr3_12_0_chr10_28619607_f	0.63918	0.464609	0.718139	0.60731	0.676411	0.714066	0.770776	0.69171	0.799102	1.02729	0.847981	0.891459
ENST00000275820.4_utr3_10_0_chr7_156969704_f	0.682599	0.483946	0.192719	0.453088	0.764891	0.844793	0.456196	0.689132	0.832005	1.05788	1.08924	0.993042
ENST00000392568.7_utr3_0_0_chr14_105172939_r	0.448072	0.339532	0.224404	0.337336	0.706464	0.784237	0.218053	0.551062	1.20935	1.05578	0.691975	0.985703
ENST00000380665.3_utr3_13_0_chr8_25507739_f	0.874773	0.81195	0.879056	0.85526	0.747662	0.770158	0.853778	0.785233	0.980672	0.936753	1.03801	0.985146
ENST00000353383.6_utr3_5_0_chr17_17809982_f	0.431083	0.213644	0.3105	0.318409	0.510875	0.593576	0.575653	0.560312	0.569618	1.16763	0.740026	0.825758
ENST00000376572.8_utr3_0_0_chr1_11919591_r	0.711774	0.769923	0.885498	0.789065	0.855769	0.853278	0.745866	0.788865	0.921114	0.976613	1.01707	0.971598
ENST00000301738.9_utr3_5_0_chr16_2707328_f	0.765549	0.775766	0.848409	0.796575	0.925705	0.970185	0.771757	0.889186	0.961756	0.957469	1.06689	0.995371
ENST00000244741.9_utr3_2_0_chr6_36685801_f	0.657032	0.212856	0.48204	0.450643	0.720536	0.753605	0.759826	0.806877	0.937544	0.716812	0.854355	0.836237
ENST00000405375.5_utr3_2_0_chr6_36685801_f	0.657032	0.212856	0.48204	0.450643	0.720536	0.753605	0.759826	0.724863	0.937544	0.716812	0.854355	0.836237
ENST00000448526.6_utr3_3_0_chr6_36685801_f	0.657032	0.212856	0.48204	0.450643	0.720536	0.753605	0.759826	0.767328	0.937544	0.716812	0.854355	0.836237
ENST00000615513.4_utr3_2_0_chr6_36685801_f	0.657032	0.212856	0.48204	0.450643	0.720536	0.753605	0.759826	0.758005	0.937544	0.716812	0.854355	0.836237
ENST00000306177.9_utr3_17_0_chr7_6160555_f	0.606221	0.349448	0.674635	0.543435	0.543186	0.646671	0.497084	0.567866	0.762383	0.921402	1.07968	0.921156
ENST00000474470.1_utr3_1_0_chr3_50113124_f	0.244071	0.443901	0.381526	0.3565	0.722041	0.921564	0.748988	0.801948	0.515299	0.718463	0.687439	0.6404
ENST00000327158.5_utr3_3_0_chr17_1001089_f	0.684459	0.758313	0.707243	0.716672	0.82917	0.925316	0.727844	0.858393	0.827186	1.00225	1.05466	0.961366
ENST00000347630.6_utr3_0_0_chr17_49598886_r	0.74215	0.568868	0.800916	0.703978	0.835985	0.870835	0.87016	0.840581	0.840163	0.962315	1.04285	0.948442
ENST00000393328.6_utr3_0_0_chr17_49598884_r	0.74215	0.568868	0.800916	0.703978	0.835985	0.870835	0.87016	0.836654	0.840163	0.962315	1.04285	0.948442
ENST00000504102.6_utr3_0_0_chr17_49598884_r	0.74215	0.568868	0.800916	0.703978	0.835985	0.870835	0.87016	0.834575	0.840163	0.962315	1.04285	0.948442
ENST00000493993.1_utr3_0_0_chr3_50113362_f	0.253991	0.447581	0.384689	0.362087	0.759784	0.951853	0.751324	0.852532	0.526309	0.786094	0.692143	0.668182
ENST00000565478.1_utr3_2_0_chr16_14669088_f	0.722931	0.623255	0.6271	0.657762	0.991486	1.1488	0.837746	0.991022	0.868559	1.01114	0.922357	0.934019
ENST00000218147.11_utr3_12_0_chrX_130056137_f	0.753284	0.395374	0.448007	0.532222	0.721109	0.699538	0.53537	0.627744	0.935789	0.984164	0.784978	0.901644
ENST00000463141.1_utr3_3_0_chr6_30064673_f	0.750108	0.61061	0.806113	0.722277	0.774256	0.835456	0.830196	0.79532	0.844656	0.920528	0.983686	0.91629
ENST00000471008.5_utr3_1_0_chr6_30064673_f	0.750108	0.61061	0.806113	0.722277	0.774256	0.835456	0.830196	0.829079	0.844656	0.920528	0.983686	0.91629
ENST00000301019.9_utr3_9_0_chr16_88808279_f	0.659029	0.617017	0.7145	0.663516	0.71507	0.807885	0.682333	0.734368	0.757432	0.814973	0.828511	0.800305
ENST00000301215.8_utr3_2_0_chr19_42226417_f	0.572143	0.57267	0.627362	0.590725	0.548915	0.64232	0.477977	0.541413	0.686405	0.949141	0.993873	0.876473
ENST00000635986.2_utr3_0_0_chr15_89316339_r	0.619554	0.647478	0.663835	0.643622	0.855448	0.791999	0.806631	0.814321	0.853005	0.768361	1.08982	0.903728
ENST00000393441.8_utr3_13_0_chr10_101553155_f	0.630821	0.431758	0.498177	0.520252	0.650106	0.717172	0.638028	0.681851	0.866467	0.669476	0.71203	0.749324
ENST00000408038.6_utr3_13_0_chr10_101553155_f	0.630821	0.431758	0.498177	0.520252	0.650106	0.717172	0.638028	0.67093	0.866467	0.669476	0.71203	0.749324
ENST00000337970.7_utr3_0_0_chr10_43386022_r	0.690721	0.775057	0.750783	0.738854	0.779534	0.767917	0.720318	0.77204	0.797226	0.919369	0.967559	0.894718
ENST00000373036.5_utr3_0_0_chr1_37809574_r	0.519643	0.320018	0.491296	0.443653	0.551228	0.577738	0.404088	0.528931	0.671728	0.857431	0.641178	0.723446
ENST00000487099.7_utr3_0_0_chr9_124517275_r	0.644911	0.211418	0.162597	0.339642	0.79616	0.878081	0.641587	0.759088	0.744664	0.825871	0.785395	0.78531
ENST00000618334.1_utr3_3_0_chr18_35978928_f	0.770412	0.416751	0.614751	0.600638	0.738742	0.790966	0.594286	0.705945	0.880086	0.936242	0.920405	0.912244
ENST00000464087.6_utr3_17_0_chr3_50113383_f	0.149659	0.435121	0.380613	0.321798	0.747361	1.01674	0.765165	0.856714	0.551407	0.823006	0.742945	0.705786
ENST00000502323.5_utr3_0_0_chr4_70820312_r	0.80404	0.990571	0.896321	0.896978	0.882779	0.942795	1.01378	0.951891	0.751218	0.682122	0.71993	0.717757
ENST00000332118.11_utr3_0_0_chr11_126262938_r	0.810766	0.835498	0.653375	0.766546	0.90745	0.852556	0.784432	0.861575	0.901702	1.09999	0.988585	0.996759
ENST00000303236.9_utr3_0_0_chr2_88556741_r	0.256228	0.328723	0.011694	0.198882	0.778771	0.593297	0.183126	0.520958	0.627552	0.786431	0.803411	0.739132
ENST00000257663.4_utr3_0_0_chr7_77793728_r	0.723527	0.585452	0.627992	0.645657	0.770036	0.708151	0.957992	0.800533	0.917599	0.867491	1.20632	0.997135
ENST00000497424.5_utr3_6_0_chr20_3923295_f	0.85031	0.676204	0.742675	0.756396	0.87804	0.987439	0.858189	0.898555	0.920188	0.961084	0.906067	0.929113
ENST00000489480.1_utr3_0_0_chr1_93128795_f	0.604108	0.481844	0.427111	0.504354	0.619502	0.641537	0.799447	0.702091	0.750379	0.728109	1.06248	0.846991
ENST00000539294.6_utr3_4_0_chr8_63209707_f	0.724972	0.29662	0.58618	0.535924	0.759561	0.770514	0.721317	0.767954	0.778803	0.938407	0.993954	0.903721
ENST00000617200.1_utr3_3_0_chr8_63209707_f	0.724972	0.29662	0.58618	0.535924	0.759561	0.770514	0.721317	0.743564	0.778803	0.938407	0.993954	0.903721
ENST00000623280.3_utr3_5_0_chr8_63209707_f	0.724972	0.29662	0.58618	0.535924	0.759561	0.770514	0.721317	0.717233	0.778803	0.938407	0.993954	0.903721
ENST00000615676.1_utr3_5_0_chr8_63209683_f	0.725121	0.296681	0.586301	0.536034	0.759561	0.770496	0.721317	0.760819	0.778811	0.938416	0.993964	0.90373
ENST00000610888.4_utr3_0_0_chr9_133340905_r	0.60242	0.319108	0.718515	0.546681	0.852469	0.877655	0.730113	0.802339	0.950933	0.801738	0.937505	0.896725
ENST00000614493.4_utr3_0_0_chr9_133340906_r	0.60242	0.319108	0.718515	0.546681	0.852469	0.877655	0.730113	0.820951	0.950933	0.801738	0.937505	0.896725
ENST00000376509.4_utr3_0_0_chrX_48913182_r	0.708359	0.44719	0.646894	0.600814	0.85814	0.865192	0.943589	0.906719	0.738879	1.11066	1.12777	0.992436
ENST00000370077.2_utr3_0_0_chr20_63587605_r	0.727117	0.702254	0.546519	0.65863	0.638531	0.713767	0.583105	0.608275	0.854616	1.18201	0.894619	0.977081
ENST00000477973.3_utr3_0_0_chr3_72371825_r	0.518917	0.551993	0.513116	0.528008	0.663409	0.732591	0.669593	0.719145	0.698967	0.884115	0.626014	0.736365
ENST00000623528.3_utr3_4_0_chr20_49952076_f	0.432791	0.304881	0.509061	0.415578	0.756743	0.881064	1.03987	0.870218	0.662932	0.725975	1.02691	0.805271
ENST00000313401.4_utr3_1_0_chr17_32488545_f	0.340696	0.185426	0.377485	0.301202	0.445133	0.489311	0.402801	0.483984	0.504949	0.580643	0.919353	0.668315
ENST00000303407.12_utr3_0_0_chr9_134030305_r	0.734122	0.626862	0.856654	0.739213	0.757131	0.797261	0.649277	0.751933	0.886472	1.08536	1.00578	0.992537
ENST00000266068.5_utr3_0_0_chr20_63587602_r	0.736863	0.70346	0.55738	0.665901	0.635999	0.711787	0.581738	0.602416	0.863997	1.18906	0.894426	0.982495
ENST00000370069.5_utr3_0_0_chr20_63587602_r	0.736863	0.70346	0.55738	0.665901	0.635999	0.711787	0.581738	0.622499	0.863997	1.18906	0.894426	0.982495
ENST00000578386.5_utr3_0_0_chr17_64545068_r	0.616477	0.248044	0.421255	0.428592	0.885814	1.03289	0.787614	0.918584	1.11393	1.01882	0.640423	0.924392
ENST00000368455.9_utr3_12_0_chr6_122432221_f	0.593545	0.51653	0.603428	0.571167	0.611216	0.580344	0.497411	0.542129	0.758068	0.806391	0.645897	0.736785
ENST00000452194.5_utr3_11_0_chr6_122432221_f	0.593545	0.51653	0.603428	0.571167	0.611216	0.580344	0.497411	0.560614	0.758068	0.806391	0.645897	0.736785
ENST00000323441.10_utr3_13_0_chr14_61746940_f	0.780839	0.807788	0.698254	0.762294	0.88743	0.984754	0.879293	0.911389	0.847365	0.938376	0.924662	0.903467
ENST00000337138.9_utr3_14_0_chr14_61747086_f	0.780839	0.807788	0.698254	0.762294	0.88743	0.984754	0.879293	0.916116	0.847365	0.938376	0.924662	0.903467
ENST00000394997.5_utr3_14_0_chr14_61747086_f	0.780839	0.807788	0.698254	0.762294	0.88743	0.984754	0.879293	0.922247	0.847365	0.938376	0.924662	0.903467
ENST00000539097.2_utr3_14_0_chr14_61747086_f	0.780839	0.807788	0.698254	0.762294	0.88743	0.984754	0.879293	0.915749	0.847365	0.938376	0.924662	0.903467
ENST00000530292.3_utr3_0_0_chr15_89316328_r	0.636097	0.614899	0.64659	0.632529	0.860734	0.799762	0.822884	0.846733	0.849581	0.756157	1.1032	0.902979
ENST00000376656.8_utr3_8_0_chr6_30342260_f	0.715211	0.492712	0.454695	0.554206	0.99925	0.938402	0.931569	0.970948	0.950127	0.775546	0.746428	0.824034
ENST00000376659.9_utr3_7_0_chr6_30342260_f	0.715211	0.492712	0.454695	0.554206	0.99925	0.938402	0.931569	0.950499	0.950127	0.775546	0.746428	0.824034
ENST00000396547.5_utr3_7_0_chr6_30342260_f	0.715211	0.492712	0.454695	0.554206	0.99925	0.938402	0.931569	0.933647	0.950127	0.775546	0.746428	0.824034
ENST00000396548.5_utr3_8_0_chr6_30342260_f	0.715211	0.492712	0.454695	0.554206	0.99925	0.938402	0.931569	0.935925	0.950127	0.775546	0.746428	0.824034
ENST00000396551.7_utr3_7_0_chr6_30342260_f	0.715211	0.492712	0.454695	0.554206	0.99925	0.938402	0.931569	0.938188	0.950127	0.775546	0.746428	0.824034
ENST00000267890.11_utr3_0_0_chr15_42738730_r	0.657714	0.175315	0.597568	0.476866	0.805716	0.853208	0.488287	0.711074	0.928748	1.0045	0.966789	0.96668
ENST00000337231.5_utr3_4_0_chr17_75004075_f	0.887411	0.750296	0.831836	0.823181	0.819853	0.844156	0.928949	0.899036	0.944414	1.04093	0.948514	0.977953
ENST00000525843.5_utr3_0_0_chr1_30932059_r	0.520821	0.534302	0.60818	0.554434	0.588282	0.587584	0.55791	0.612918	0.662703	0.801913	0.642199	0.702272
ENST00000514121.6_utr3_0_0_chr17_49599547_r	0.743981	0.563374	0.736167	0.681174	0.831717	0.853876	0.932686	0.863303	0.853422	0.904477	1.14965	0.969182
ENST00000442287.6_utr3_0_0_chr15_89316320_r	0.636097	0.614899	0.64659	0.632529	0.860671	0.799754	0.822797	0.832428	0.849581	0.754151	1.1032	0.90231
ENST00000637264.1_utr3_0_0_chr15_89316330_r	0.636097	0.614899	0.64659	0.632529	0.860671	0.799754	0.822797	0.868476	0.849581	0.754151	1.1032	0.90231
ENST00000199320.9_utr3_0_0_chr5_62387254_r	0.74081	0.505319	0.654021	0.633383	0.843027	0.968953	0.592056	0.803515	1.0857	0.910707	0.972244	0.989549
ENST00000319769.10_utr3_0_0_chr1_161171310_r	0.771879	0.67469	0.844606	0.763725	0.912687	0.934295	0.867954	0.872736	0.908158	1.15051	0.939348	0.999339
ENST00000367998.5_utr3_0_0_chr1_161171312_r	0.771879	0.67469	0.844606	0.763725	0.912687	0.934295	0.867954	0.925003	0.908158	1.15051	0.939348	0.999339
ENST00000622395.4_utr3_0_0_chr1_161171311_r	0.771879	0.67469	0.844606	0.763725	0.912687	0.934295	0.867954	0.893402	0.908158	1.15051	0.939348	0.999339
ENST00000631044.2_utr3_0_0_chr15_89316305_r	0.65259	0.608368	0.646053	0.63567	0.860274	0.801974	0.819998	0.831461	0.854613	0.764952	1.12361	0.914391
ENST00000332435.10_utr3_3_0_chr6_30064698_f	0.748827	0.611649	0.804737	0.721738	0.776634	0.838717	0.828307	0.817635	0.83024	0.920207	0.981716	0.910721
ENST00000359374.8_utr3_4_0_chr6_30064698_f	0.748827	0.611649	0.804737	0.721738	0.776634	0.838717	0.828307	0.787199	0.83024	0.920207	0.981716	0.910721
ENST00000376782.6_utr3_4_0_chr6_30064698_f	0.748827	0.611649	0.804737	0.721738	0.776634	0.838717	0.828307	0.82076	0.83024	0.920207	0.981716	0.910721
ENST00000376785.2_utr3_4_0_chr6_30064698_f	0.748827	0.611649	0.804737	0.721738	0.776634	0.838717	0.828307	0.779041	0.83024	0.920207	0.981716	0.910721
ENST00000564139.5_utr3_13_0_chr16_2235235_f	0.91555	0.845635	1.03165	0.930945	0.803159	0.733387	0.647626	0.736664	0.658454	0.654465	0.814442	0.70912
ENST00000569796.1_utr3_4_0_chr16_2233011_f	0.914948	0.845845	1.03191	0.9309	0.803082	0.733103	0.647787	0.701819	0.658454	0.654465	0.814442	0.70912
ENST00000268124.10_utr3_0_0_chr15_89316305_r	0.65259	0.608368	0.646053	0.63567	0.860211	0.801969	0.819912	0.848983	0.854613	0.762963	1.12361	0.913728
ENST00000389017.6_utr3_0_0_chr17_8188345_r	0.437609	0.295927	0.4967	0.410079	0.486946	0.60383	0.402242	0.496073	0.709633	0.643492	1.08205	0.811724
ENST00000494980.5_utr3_5_0_chr3_87253823_f	0.922556	0.818974	0.714928	0.818819	0.944687	1.00536	0.88893	0.978221	1.04087	0.983183	0.973256	0.999104
ENST00000261942.7_utr3_10_0_chr5_176506951_f	0.777302	0.659545	0.817631	0.751493	0.888677	0.921408	0.868978	0.928921	0.943508	0.970267	0.832183	0.915319
ENST00000466589.5_utr3_13_0_chr22_41227089_f	0.399952	0.397802	0.276576	0.35811	0.863536	0.803621	0.664372	0.784831	0.538414	0.89709	1.23157	0.889024
ENST00000479978.5_utr3_12_0_chr22_41227089_f	0.399952	0.397802	0.276576	0.35811	0.863536	0.803621	0.664372	0.780487	0.538414	0.89709	1.23157	0.889024
ENST00000666746.1_utr3_0_0_chr15_89316350_r	0.632113	0.670906	0.676156	0.659725	0.869298	0.79987	0.805346	0.832831	0.860435	0.762419	1.07544	0.899431
ENST00000577767.1_utr3_1_0_chr17_75262804_f	0.355779	0.278068	0.583508	0.405785	0.68904	0.76437	0.306415	0.570517	0.799898	0.897488	0.804344	0.83391
ENST00000312960.4_utr3_0_0_chr3_150741125_r	0.494904	0.54578	0.470557	0.503747	0.781094	0.710195	0.477804	0.657682	0.651686	1.16501	1.06017	0.958957
ENST00000299613.10_utr3_10_0_chr11_9588603_f	0.490532	0.0849257	0.40819	0.327883	0.479666	0.535203	0.332929	0.412982	0.570796	0.830006	0.761905	0.720902
ENST00000450114.7_utr3_10_0_chr11_9588603_f	0.490532	0.0849257	0.40819	0.327883	0.479666	0.535203	0.332929	0.427318	0.570796	0.830006	0.761905	0.720902
ENST00000402563.5_utr3_0_0_chr18_13663351_r	0.807324	0.189642	0.444937	0.480634	0.790451	0.866088	1.09948	0.920078	0.9612	1.0794	0.940504	0.993702
ENST00000361875.7_utr3_3_0_chr3_150458637_f	0.585569	0.362132	0.499103	0.482268	0.65469	0.737543	0.254097	0.539124	0.765546	1.13196	1.00232	0.966606
ENST00000239938.5_utr3_1_0_chr5_138468082_f	0.246827	0.157857	0.268153	0.224279	0.31732	0.276151	0.446979	0.341552	0.622356	0.386344	0.39766	0.468787
ENST00000322247.7_utr3_0_0_chr18_13663347_r	0.807363	0.189617	0.445325	0.480768	0.792275	0.866958	1.10682	0.933878	0.962762	1.07774	0.942243	0.994247
ENST00000651643.1_utr3_0_0_chr18_13663347_r	0.807363	0.189617	0.445325	0.480768	0.792275	0.866958	1.10682	0.92202	0.962762	1.07774	0.942243	0.994247
ENST00000578172.1_utr3_0_0_chr17_8464236_f	0.714543	0.442266	0.474027	0.543612	0.769801	0.745341	0.692423	0.728633	0.702394	0.817149	0.857161	0.792234
ENST00000514161.5_utr3_0_0_chr4_70820375_r	0.797754	1.04195	0.920533	0.920079	0.90772	0.969098	1.04563	0.976009	0.742035	0.682199	0.720011	0.714748
ENST00000396893.6_utr3_0_0_chr19_36637192_r	0.426155	0.312575	0.186672	0.308467	0.348534	0.480531	0.4835	0.447313	0.80636	0.899133	0.435578	0.71369
ENST00000650417.1_utr3_21_0_chr1_202764049_r	0.283661	0.263914	0.548396	0.365324	0.901997	0.960793	1.12555	0.990088	0.756665	1.24412	0.668442	0.889742
ENST00000368406.2_utr3_3_0_chr1_155134068_f	0.309844	0.744586	0.214765	0.423065	0.606022	0.75218	0.609506	0.672616	0.828094	0.837188	1.27594	0.980406
ENST00000237264.9_utr3_6_0_chr6_133987041_f	0.757494	0.303621	0.585807	0.548974	0.782932	0.818279	0.602543	0.714066	0.935728	0.8452	1.14731	0.976078
ENST00000448108.7_utr3_0_0_chr11_93735567_r	0.588064	0.346237	0.316477	0.416926	0.896139	0.902308	0.521126	0.74	0.762175	0.874897	0.772954	0.803342
ENST00000652769.1_utr3_1_0_chr9_94175865_f	0.198805	0.23946	0.273775	0.237347	0.305195	0.358723	0.089918	0.271681	0.395263	0.489979	0.503333	0.462858
ENST00000649775.1_utr3_0_0_chr12_115959378_r	0.703479	0.189802	0.30303	0.39877	0.820055	0.809385	0.749484	0.761264	0.995872	1.23523	0.658992	0.963365
ENST00000341376.10_utr3_9_0_chr6_41097411_f	0.615012	0.48828	0.749245	0.617512	0.709306	0.799748	0.439094	0.63437	0.892633	1.06541	0.93605	0.964698
ENST00000378714.7_utr3_19_0_chr10_13209311_f	0.750389	0.710628	0.712272	0.72443	0.7722	0.751991	0.80121	0.783708	0.872878	1.04305	0.801812	0.905915
ENST00000285071.9_utr3_0_0_chr17_17212212_r	0.656477	0.749985	0.815318	0.740593	0.71882	0.772394	0.613125	0.666226	0.838719	1.10987	1.0381	0.995563
ENST00000304363.9_utr3_0_0_chr11_68154863_r	0.451053	0.0559702	0.137605	0.214876	0.518924	0.646829	0.083378	0.444881	0.627862	0.838001	0.771411	0.745758
ENST00000589881.5_utr3_0_0_chr18_35332227_r	0.678966	0.502011	0.678132	0.619703	0.709422	0.737	0.574778	0.680292	0.766604	0.945958	0.829225	0.847262
ENST00000342651.9_utr3_0_0_chr7_6690449_r	0.414319	0.124899	0.123238	0.220818	0.390891	0.485232	0.0325393	0.324726	0.680057	0.705904	0.551646	0.645869
ENST00000467953.5_utr3_9_0_chr1_93129278_f	0.597517	0.476587	0.422451	0.498851	0.680213	0.6801	0.79463	0.724694	0.675065	0.647428	0.876081	0.732858
ENST00000471953.5_utr3_9_0_chr1_93129278_f	0.597517	0.476587	0.422451	0.498851	0.680213	0.6801	0.79463	0.74197	0.675065	0.647428	0.876081	0.732858
ENST00000476037.5_utr3_2_0_chr1_93129278_f	0.597517	0.476587	0.422451	0.498851	0.680213	0.6801	0.79463	0.677458	0.675065	0.647428	0.876081	0.732858
ENST00000487263.5_utr3_2_0_chr1_93129278_f	0.597517	0.476587	0.422451	0.498851	0.680213	0.6801	0.79463	0.708521	0.675065	0.647428	0.876081	0.732858
ENST00000523764.1_utr3_1_0_chr13_52028386_f	0.668356	0.244826	0.501311	0.471498	0.859602	0.889785	0.898919	0.865715	0.824086	1.11009	0.718044	0.884075
ENST00000582081.5_utr3_0_0_chr17_64542295_r	0.650683	0.266201	0.369556	0.428813	0.873996	1.03614	0.677324	0.872594	1.10107	1.03279	0.656608	0.930155
ENST00000262435.14_utr3_0_0_chr17_64542282_r	0.651463	0.260414	0.369007	0.426962	0.870383	1.02843	0.683862	0.897526	1.08349	1.02311	0.652889	0.919828
ENST00000216797.9_utr3_0_0_chr14_35401511_r	0.367066	0.43104	0.434399	0.410835	0.392664	0.406831	0.372787	0.397285	0.344374	0.342594	0.364281	0.350417
ENST00000234739.8_utr3_9_0_chr1_147624960_f	0.665298	0.405139	0.278095	0.449511	0.705995	0.697427	0.640735	0.689284	1.06572	0.611372	1.17659	0.951225
ENST00000637238.1_utr3_0_0_chr15_89316357_r	0.640699	0.704713	0.693526	0.679646	0.877586	0.799485	0.817994	0.819104	0.854573	0.769476	1.04624	0.890097
ENST00000316562.8_utr3_6_0_chr20_3923295_f	0.849691	0.750815	0.824819	0.808442	0.904887	0.998479	0.86935	0.911446	0.954971	1.0151	0.891166	0.953746
ENST00000621507.1_utr3_6_0_chr20_3923295_f	0.849691	0.750815	0.824819	0.808442	0.904887	0.998479	0.86935	0.933112	0.954971	1.0151	0.891166	0.953746
ENST00000326577.8_utr3_3_0_chr16_3021827_f	0.619482	0.172278	0.484173	0.425311	1.27394	1.00142	0.750633	0.982999	0.901052	1.09964	0.834145	0.944945
ENST00000477527.1_utr3_2_0_chr6_133986961_f	0.824185	0.373614	0.562025	0.586608	0.762586	0.794868	0.622704	0.702349	1.05648	0.900903	0.890084	0.949155
ENST00000555520.1_utr3_2_0_chr15_92897724_f	0.809768	0.698982	0.653126	0.720625	0.833475	0.81296	0.644506	0.768225	0.845248	1.01477	0.955065	0.938361
ENST00000558054.1_utr3_0_0_chr16_54283436_r	0.536702	0.707457	0.510989	0.585049	0.463306	0.56533	0.240331	0.426373	0.306932	0.0542843	0.343414	0.234877
ENST00000613034.4_utr3_6_0_chr6_133987041_f	0.824807	0.373896	0.56245	0.587051	0.762586	0.794868	0.622704	0.742718	1.05648	0.900903	0.890084	0.949155
ENST00000368876.2_utr3_8_0_chr6_110893617_f	0.700664	0.542147	0.622102	0.621638	0.750933	0.776534	0.601228	0.731191	0.736469	0.909475	0.848501	0.831482
ENST00000368882.8_utr3_8_0_chr6_110893617_f	0.700664	0.542147	0.622102	0.621638	0.750933	0.776534	0.601228	0.699206	0.736469	0.909475	0.848501	0.831482
ENST00000368885.8_utr3_8_0_chr6_110893617_f	0.700664	0.542147	0.622102	0.621638	0.750933	0.776534	0.601228	0.70333	0.736469	0.909475	0.848501	0.831482
ENST00000228437.10_utr3_0_0_chr12_107732871_r	0.632475	0.409727	0.345551	0.462585	0.658898	0.643849	0.502874	0.601819	0.620326	1.00045	0.837238	0.819339
ENST00000614239.1_utr3_4_0_chr17_36943132_f	0.780525	0.927842	0.789996	0.832788	0.894248	0.907845	0.618997	0.809219	0.656027	0.429363	0.521438	0.535609
ENST00000441812.6_utr3_6_0_chr3_50113383_f	0.163702	0.452807	0.403649	0.340053	0.753835	1.00352	0.817992	0.845841	0.554819	0.803936	0.645844	0.668199
ENST00000558247.5_utr3_0_0_chr4_73075238_r	0.418585	0.0858249	0.278853	0.261087	0.708311	0.633505	0.451038	0.594405	0.898604	1.39209	0.512694	0.934462
ENST00000396976.6_utr3_0_0_chr15_43358172_r	0.679325	1.00518	0.952333	0.878945	0.707648	0.752864	0.689544	0.693185	0.609037	0.69498	0.520636	0.608218
ENST00000303996.10_utr3_0_0_chr17_76718446_r	0.655529	0.440897	0.637094	0.57784	0.694971	0.777624	0.662154	0.738277	0.693498	0.905828	1.05183	0.883718
ENST00000542934.5_utr3_0_0_chr17_76718446_r	0.655529	0.440897	0.637094	0.57784	0.694971	0.777624	0.662154	0.707059	0.693498	0.905828	1.05183	0.883718
ENST00000299204.4_utr3_0_0_chr14_103556544_r	0.574521	0.261813	0.632774	0.489703	0.780779	0.791482	0.620862	0.719779	0.798622	0.854253	0.747694	0.80019
ENST00000445922.2_utr3_0_0_chr14_103556545_r	0.574521	0.261813	0.632774	0.489703	0.780779	0.791482	0.620862	0.745561	0.798622	0.854253	0.747694	0.80019
ENST00000466814.1_utr3_2_0_chr3_150458637_f	0.555448	0.338595	0.509823	0.467955	0.613799	0.702494	0.195912	0.525653	0.736606	1.13158	0.988863	0.952351
ENST00000200453.6_utr3_2_0_chr19_48875974_f	0.658254	0.572142	0.667617	0.632671	0.675854	0.618063	0.46341	0.578606	0.809164	0.958658	0.771254	0.846359
ENST00000306006.10_utr3_0_0_chr10_43556344_r	0.34754	0.12242	0.366738	0.278899	0.630378	0.762659	0.388983	0.630123	0.46928	1.13022	0.906918	0.835471
ENST00000374446.6_utr3_0_0_chr10_43556344_r	0.34754	0.12242	0.366738	0.278899	0.630378	0.762659	0.388983	0.603798	0.46928	1.13022	0.906918	0.835471
ENST00000426961.1_utr3_0_0_chr10_43556347_r	0.34754	0.12242	0.366738	0.278899	0.630378	0.762659	0.388983	0.57358	0.46928	1.13022	0.906918	0.835471
ENST00000535642.5_utr3_0_0_chr10_43556347_r	0.34754	0.12242	0.366738	0.278899	0.630378	0.762659	0.388983	0.617586	0.46928	1.13022	0.906918	0.835471
ENST00000636632.1_utr3_7_0_chr6_170572186_f	0.75561	0.875652	0.565257	0.732173	0.812817	0.905453	0.954591	0.893267	0.947159	0.940316	1.09377	0.993747
ENST00000454994.3_utr3_1_0_chr1_38866880_r	0.881302	0.777314	0.888607	0.849074	1.05249	0.968157	0.742327	0.891522	0.324583	0.691419	0.509583	0.508528
ENST00000407418.8_utr3_0_0_chr22_38861422_r	0.568734	0.425794	0.533946	0.509491	0.619066	0.646333	0.541047	0.642316	0.601756	0.655194	0.734934	0.663961
ENST00000397625.8_utr3_0_0_chr17_76718453_r	0.664168	0.440393	0.627354	0.577305	0.684842	0.765076	0.654492	0.730716	0.690308	0.896699	1.04179	0.876265
ENST00000236273.9_utr3_0_0_chr1_25222276_r	0.735092	0.431492	0.491339	0.552641	0.896591	0.939206	0.56187	0.794738	1.11889	1.0745	0.772814	0.988735
ENST00000651208.1_utr3_16_0_chr10_50008711_f	0.720237	0.408068	0.497005	0.54177	0.858357	0.708609	0.962859	0.85111	1.17798	0.799052	0.835948	0.93766
ENST00000651763.1_utr3_16_0_chr10_50008711_f	0.720237	0.408068	0.497005	0.54177	0.858357	0.708609	0.962859	0.833842	1.17798	0.799052	0.835948	0.93766
ENST00000338163.10_utr3_0_0_chr20_35703611_r	0.743483	0.585033	0.855732	0.728083	0.836946	0.760462	0.733768	0.812744	0.898752	0.916379	1.05108	0.955405
ENST00000403542.6_utr3_0_0_chr20_35703611_r	0.743483	0.585033	0.855732	0.728083	0.836946	0.760462	0.733768	0.772768	0.898752	0.916379	1.05108	0.955405
ENST00000258383.4_utr3_3_0_chr2_223967035_f	0.640374	0.636181	0.763891	0.680149	0.8276	0.857684	0.92653	0.86695	0.751087	1.10079	1.00042	0.950767
ENST00000293925.9_utr3_19_0_chr16_1674046_f	0.531785	0.434006	0.467647	0.477813	0.693616	0.69238	0.324509	0.588791	0.818211	0.697275	1.0291	0.848194
ENST00000397412.7_utr3_20_0_chr16_1674046_f	0.531785	0.434006	0.467647	0.477813	0.693616	0.69238	0.324509	0.579865	0.818211	0.697275	1.0291	0.848194
ENST00000320743.7_utr3_0_0_chr12_58872149_r	0.448866	0.186734	0.493288	0.376296	0.611756	0.803378	0.495332	0.635023	0.595878	0.734111	0.823506	0.717832
ENST00000379141.8_utr3_0_0_chr12_58872149_r	0.448866	0.186734	0.493288	0.376296	0.611756	0.803378	0.495332	0.645462	0.595878	0.734111	0.823506	0.717832
ENST00000539819.5_utr3_2_0_chr16_81043161_f	0.720174	0.745348	0.846673	0.770732	0.760571	0.731591	0.892893	0.771374	0.876778	0.940971	1.0226	0.946782
ENST00000343730.10_utr3_0_0_chr9_133338312_r	0.608872	0.243389	0.711947	0.521403	0.85117	0.824502	0.733918	0.805066	1.03488	0.85429	0.805745	0.898306
ENST00000610672.4_utr3_0_0_chr9_133338323_r	0.608872	0.243389	0.711947	0.521403	0.85117	0.824502	0.733918	0.810302	1.03488	0.85429	0.805745	0.898306
ENST00000278070.7_utr3_13_0_chr10_102150030_f	0.604429	0.447542	0.49867	0.516881	0.556425	0.580786	0.375468	0.529281	0.618667	0.903605	0.852014	0.791429
ENST00000413464.6_utr3_11_0_chr10_102150030_f	0.604429	0.447542	0.49867	0.516881	0.556425	0.580786	0.375468	0.50852	0.618667	0.903605	0.852014	0.791429
ENST00000575124.1_utr3_2_0_chr16_3021955_f	0.638431	0.177548	0.498983	0.43832	1.27394	1.00142	0.750633	0.988128	0.901052	1.09964	0.834145	0.944945
ENST00000649607.1_utr3_0_0_chr12_115959343_r	0.66694	0.167028	0.377549	0.403839	0.797093	0.818738	0.685819	0.820623	1.05175	1.27621	0.606243	0.978069
ENST00000614574.4_utr3_5_0_chr8_22603219_f	0.441235	0.154504	0.507547	0.367762	0.704589	1.1214	0.721192	0.872441	1.10613	1.04248	0.597057	0.915222
ENST00000256443.8_utr3_11_0_chr5_69277136_f	0.670941	0.438348	0.836209	0.648499	0.821571	0.956558	0.748533	0.835014	0.888074	1.06614	0.964559	0.972925
ENST00000403627.7_utr3_0_0_chr17_73207353_r	0.618366	0.694772	0.647285	0.653474	0.756914	0.799084	0.520703	0.685612	0.882439	1.15349	0.842519	0.959482
ENST00000405159.7_utr3_0_0_chr17_73207353_r	0.618366	0.694772	0.647285	0.653474	0.756914	0.799084	0.520703	0.684607	0.882439	1.15349	0.842519	0.959482
ENST00000580398.1_utr3_14_0_chr17_31999004_f	0.661461	0.576213	0.832618	0.690097	0.7617	0.746796	0.651404	0.753537	0.906214	1.20476	0.881062	0.997346
ENST00000512031.5_utr3_0_0_chr5_176905053_r	0.776822	0.546094	0.588162	0.637026	0.958401	0.928452	0.735235	0.859224	0.956821	0.80756	1.20414	0.989507
ENST00000372396.4_utr3_21_0_chr1_43704371_f	0.674376	0.530787	0.644528	0.616564	0.804034	0.787433	0.786895	0.808808	0.702641	0.875287	0.743985	0.773971
ENST00000270792.10_utr3_2_0_chr1_26281124_f	0.627917	0.37072	0.632193	0.54361	0.943593	0.925358	0.880948	0.959465	1.15565	0.681177	0.921741	0.919523
ENST00000361264.9_utr3_0_0_chr9_34086387_r	0.836068	0.706142	0.676996	0.739735	0.850173	0.868787	0.673749	0.821949	0.965278	0.87453	0.963409	0.934406
ENST00000615223.2_utr3_6_0_chr8_22603414_f	0.441558	0.154618	0.507918	0.368031	0.714644	1.1374	0.731484	0.867795	1.10613	1.04248	0.597057	0.915222
ENST00000589346.1_utr3_0_0_chr18_13666231_r	0.481179	0.445847	0.423514	0.45018	0.872051	0.83128	0.282377	0.685325	0.742027	1.03055	1.09116	0.954582
ENST00000299237.2_utr3_0_0_chr16_57994668_r	0.544344	0.0607664	0.545991	0.383701	0.579446	0.730422	0.679514	0.65488	0.708539	0.976799	0.754383	0.81324
ENST00000373509.6_utr3_5_0_chr6_37174092_f	0.442425	0.0850091	0.494691	0.340709	0.650976	0.473206	0.47524	0.543534	0.624516	0.862001	0.644148	0.710222
ENST00000421419.3_utr3_0_0_chr11_64894572_r	0.740628	0.261187	0.14734	0.383052	0.771773	0.880616	0.813141	0.838705	0.86548	1.00108	0.692005	0.852854
ENST00000457607.1_utr3_18_0_chr3_47850121_f	0.75278	0.842091	0.895398	0.830089	0.882825	0.914193	0.812496	0.851378	0.89885	1.01269	1.03515	0.982231
ENST00000260129.6_utr3_12_0_chr8_55824704_f	0.424095	0.400747	0.511073	0.445305	0.624799	0.715805	0.726557	0.712607	0.695172	0.670495	1.20207	0.855911
ENST00000579963.5_utr3_6_0_chr18_23257227_f	0.710433	0.528891	0.380656	0.539993	0.718171	0.894219	0.580141	0.716468	0.753724	1.11029	0.902851	0.922288
ENST00000296043.7_utr3_10_0_chr4_76779178_f	0.477583	0.405309	0.632737	0.50521	0.937106	0.939964	0.402465	0.756326	0.993617	1.10439	0.831092	0.976367
ENST00000375774.3_utr3_1_0_chr13_110719933_f	0.376032	0.448139	0.411114	0.411762	0.568003	0.515374	0.27159	0.463895	0.634948	0.808886	0.583119	0.675651
ENST00000431606.4_utr3_0_0_chr11_57703714_r	0.789647	0.885906	0.653684	0.776412	0.662645	0.692982	0.635289	0.671114	0.890259	1.03607	0.957311	0.961214
ENST00000648020.1_utr3_9_0_chr1_40999833_f	0.273781	0.147137	0.293903	0.238274	0.354827	0.417729	0.271899	0.375637	0.472431	0.323497	0.576032	0.45732
ENST00000382647.7_utr3_0_0_chr5_1798390_r	0.659676	0.723596	0.774238	0.71917	0.828936	0.840796	0.803467	0.830562	0.775845	1.08276	0.949211	0.935937
ENST00000508987.1_utr3_0_0_chr5_1798387_r	0.659676	0.723596	0.774238	0.71917	0.828936	0.840796	0.803467	0.835918	0.775845	1.08276	0.949211	0.935937
ENST00000299871.9_utr3_4_0_chr19_57642182_f	0.77573	0.524257	0.449037	0.583008	0.636113	0.378222	0.425478	0.483512	0.286161	0.128605	0.357578	0.257448
ENST00000467843.6_utr3_5_0_chr17_27307744_f	0.509296	0.278611	0.281165	0.356358	0.528921	0.522915	0.344413	0.470308	0.799397	0.671228	0.494089	0.654905
ENST00000310189.3_utr3_6_0_chr3_37980742_f	0.584815	0.0920509	0.357088	0.344651	0.80197	0.722632	0.615602	0.79201	0.596386	1.24145	0.840559	0.892798
ENST00000489188.1_utr3_0_0_chr1_70249742_f	0.813933	0.688817	0.714444	0.739065	0.948724	0.973928	0.954474	0.95213	0.803156	0.991673	0.878075	0.890968
ENST00000163416.7_utr3_12_0_chr14_92839447_f	0.868541	0.349269	0.526468	0.581426	0.680768	0.872657	0.676753	0.75168	0.936962	0.959725	0.971005	0.955897
ENST00000361524.8_utr3_0_0_chr18_25061924_r	0.738814	0.43578	0.376287	0.51696	0.640106	0.590731	0.57371	0.651648	0.65704	0.960172	0.98546	0.867558
ENST00000645694.3_utr3_0_0_chr14_60643421_r	0.45703	0.534805	0.510729	0.500854	0.568574	0.591072	0.44877	0.555568	0.586197	0.666894	0.818408	0.6905
ENST00000395699.5_utr3_0_0_chr7_44876299_r	0.790711	0.123301	0.323079	0.412363	0.706263	0.713299	0.698035	0.702322	0.807812	0.841162	0.955426	0.868133
ENST00000620233.1_utr3_1_0_chr17_36538617_f	0.846686	0.284524	0.626779	0.585996	0.958336	0.946359	0.876868	0.906523	0.974605	1.14064	0.871253	0.995498
ENST00000256925.11_utr3_9_0_chr18_23257368_f	0.841403	0.40461	0.420066	0.555359	0.628958	0.831768	0.534876	0.649073	0.838322	0.9628	1.09195	0.964357
ENST00000505059.7_utr3_0_0_chr5_1798385_r	0.657823	0.72265	0.775507	0.71866	0.829679	0.843173	0.80113	0.83482	0.772497	1.07884	0.946786	0.932707
ENST00000505818.1_utr3_0_0_chr5_1798386_r	0.657823	0.72265	0.775507	0.71866	0.829679	0.843173	0.80113	0.827651	0.772497	1.07884	0.946786	0.932707
ENST00000243056.5_utr3_1_0_chr12_53945257_f	0.637975	0.299586	0.7878	0.57512	0.905465	0.858043	0.747479	0.833211	0.967573	0.954002	0.85034	0.923972
ENST00000251020.8_utr3_0_0_chr16_51135975_r	0.558245	0.555123	0.259719	0.457695	0.739283	0.633551	0.25385	0.548492	0.858367	1.13322	0.774555	0.922047
ENST00000440970.5_utr3_0_0_chr16_51135975_r	0.558245	0.555123	0.259719	0.457695	0.739283	0.633551	0.25385	0.538157	0.858367	1.13322	0.774555	0.922047
ENST00000432485.1_utr3_0_0_chr22_31681350_r	0.727621	0.0492029	0.411793	0.396206	0.767529	0.691979	0.646771	0.695267	0.765617	0.926843	0.865435	0.852632
ENST00000252602.1_utr3_1_0_chr19_17306380_f	0.926378	0.99538	1.00684	0.9762	0.906405	0.94618	0.803978	0.862193	0.847824	0.899254	0.804502	0.850527
ENST00000361972.8_utr3_0_0_chr10_7158624_r	0.599883	0.268251	0.385501	0.417878	0.590519	0.682557	0.313037	0.508839	0.805631	0.700756	1.26057	0.922319
ENST00000397167.5_utr3_0_0_chr10_7158624_r	0.599883	0.268251	0.385501	0.417878	0.590519	0.682557	0.313037	0.531869	0.805631	0.700756	1.26057	0.922319
ENST00000656873.1_utr3_0_0_chr20_35703224_r	0.742193	0.573876	0.857691	0.724587	0.83427	0.762672	0.731929	0.786042	0.896428	0.902843	1.05099	0.950088
ENST00000329630.10_utr3_2_0_chr7_150398096_f	0.411918	0.489075	0.52519	0.475394	0.79007	0.551539	0.866872	0.689864	0.597638	0.901711	0.842334	0.780561
ENST00000355202.9_utr3_0_0_chr19_37696371_r	0.394488	0.352814	0.531934	0.426412	0.723722	0.55598	0.344708	0.547948	0.554897	1.02074	1.03147	0.869035
ENST00000395835.7_utr3_0_0_chr19_37696373_r	0.394488	0.352814	0.531934	0.426412	0.723722	0.55598	0.344708	0.538257	0.554897	1.02074	1.03147	0.869035
ENST00000614443.2_utr3_1_0_chr17_36538617_f	0.850643	0.283947	0.625508	0.5867	0.958326	0.947207	0.876188	0.926541	0.97405	1.1444	0.872906	0.997118
ENST00000370339.8_utr3_0_0_chr20_63195429_r	0.653479	0.515726	0.719243	0.629482	0.669654	0.778954	0.688302	0.731544	0.709808	0.921661	1.01852	0.883329
ENST00000554465.5_utr3_4_0_chr14_69770995_f	0.730503	0.676075	0.714684	0.707087	0.896801	0.845011	0.884827	0.854434	0.902174	1.0226	0.747709	0.890827
ENST00000555547.5_utr3_6_0_chr14_69770995_f	0.730503	0.676075	0.714684	0.707087	0.896801	0.845011	0.884827	0.871349	0.902174	1.0226	0.747709	0.890827
ENST00000556184.5_utr3_5_0_chr14_69770995_f	0.730503	0.676075	0.714684	0.707087	0.896801	0.845011	0.884827	0.85342	0.902174	1.0226	0.747709	0.890827
ENST00000556330.5_utr3_2_0_chr14_69770995_f	0.730503	0.676075	0.714684	0.707087	0.896801	0.845011	0.884827	0.875546	0.902174	1.0226	0.747709	0.890827
ENST00000556587.5_utr3_5_0_chr14_69770995_f	0.730503	0.676075	0.714684	0.707087	0.896801	0.845011	0.884827	0.868827	0.902174	1.0226	0.747709	0.890827
ENST00000556647.1_utr3_1_0_chr14_69770995_f	0.730503	0.676075	0.714684	0.707087	0.896801	0.845011	0.884827	0.875546	0.902174	1.0226	0.747709	0.890827
ENST00000557460.5_utr3_5_0_chr14_69770995_f	0.730503	0.676075	0.714684	0.707087	0.896801	0.845011	0.884827	0.875546	0.902174	1.0226	0.747709	0.890827
ENST00000470886.1_utr3_0_0_chr21_43686132_f	0.684562	0.630691	0.861634	0.725629	0.885405	0.994793	0.844745	0.948318	0.975385	1.0243	0.839417	0.946367
ENST00000579733.5_utr3_3_0_chr17_27307768_f	0.509296	0.317104	0.281165	0.369188	0.528921	0.529467	0.344413	0.433699	0.799397	0.671228	0.494089	0.654905
ENST00000337304.2_utr3_1_0_chr22_39522603_f	0.840483	0.849541	0.876365	0.855463	0.910732	0.954388	0.818083	0.934874	0.910949	0.994042	1.06265	0.989214
ENST00000404241.6_utr3_3_0_chr22_39522603_f	0.840483	0.849541	0.876365	0.855463	0.910732	0.954388	0.818083	0.889537	0.910949	0.994042	1.06265	0.989214
ENST00000649340.1_utr3_2_0_chr13_52028386_f	0.630018	0.238303	0.559652	0.475991	0.903499	0.939972	0.686991	0.837719	0.915492	1.11087	0.673402	0.899921
ENST00000643504.1_utr3_8_0_chr20_3923244_f	0.859925	0.681673	0.748932	0.76351	0.889998	0.98491	0.865861	0.901609	0.926661	0.938616	0.868692	0.911323
ENST00000474486.5_utr3_6_0_chr1_161228956_f	0.909092	0.87796	1.07516	0.954069	1.0332	0.969457	1.04933	0.991635	0.78193	0.852406	0.67845	0.770929
ENST00000356721.3_utr3_0_0_chr16_48360531_r	0.554459	0.353425	0.406972	0.438286	0.587657	0.524543	0.50615	0.555433	0.513458	0.708125	0.68343	0.635004
ENST00000380006.2_utr3_0_0_chr16_48360531_r	0.554459	0.353425	0.406972	0.438286	0.587657	0.524543	0.50615	0.54168	0.513458	0.708125	0.68343	0.635004
ENST00000394725.3_utr3_0_0_chr16_48360531_r	0.554459	0.353425	0.406972	0.438286	0.587657	0.524543	0.50615	0.553386	0.513458	0.708125	0.68343	0.635004
ENST00000294409.2_utr3_9_0_chr1_28714774_f	0.451484	0.550599	0.656057	0.552713	0.726445	0.662413	0.552348	0.648084	0.688825	0.725564	0.829788	0.748059
ENST00000361872.8_utr3_9_0_chr1_28714774_f	0.451484	0.550599	0.656057	0.552713	0.726445	0.662413	0.552348	0.653669	0.688825	0.725564	0.829788	0.748059
ENST00000420687.2_utr3_9_0_chr18_23257368_f	0.734632	0.611977	0.399302	0.58197	0.723646	0.880484	0.587054	0.693517	0.761309	1.22538	0.990723	0.992471
ENST00000409586.7_utr3_6_0_chr8_22603307_f	0.481069	0.171896	0.529999	0.394321	0.720052	1.14682	0.771313	0.8915	1.11854	1.04659	0.597525	0.920884
ENST00000373428.5_utr3_7_0_chr1_33299047_f	0.912289	0.837664	1.19177	0.980573	0.67302	0.702686	1.00909	0.775074	0.591092	0.316711	0.739823	0.549209
ENST00000539719.6_utr3_8_0_chr1_33299047_f	0.912289	0.837664	1.19177	0.980573	0.67302	0.702686	1.00909	0.796847	0.591092	0.316711	0.739823	0.549209
ENST00000217109.9_utr3_5_0_chr20_56403728_f	0.529734	0.4368	0.57403	0.513521	0.704629	0.708836	0.42718	0.6221	0.662737	0.880344	0.785604	0.776228
ENST00000225724.9_utr3_8_0_chr17_30522379_f	0.613933	0.667058	0.533882	0.604958	0.754065	0.697249	0.553524	0.651595	0.734263	0.969168	0.778619	0.82735
ENST00000610704.5_utr3_7_0_chr7_149224648_f	0.691602	0.731641	0.779835	0.734359	0.671496	0.690448	0.473602	0.589586	0.879273	1.16911	0.922536	0.990306
ENST00000458549.7_utr3_0_0_chr8_90622000_r	0.265293	0.0151484	0.0612011	0.113881	0.735223	0.799088	0.764332	0.758447	0.511136	0.729726	0.212491	0.484451
ENST00000263681.7_utr3_11_0_chr11_74640767_f	0.44629	0.60481	0.760978	0.604026	0.814045	0.864922	0.588783	0.712265	0.746262	1.17321	1.06133	0.993603
ENST00000479408.6_utr3_16_0_chr1_148981445_f	0.537042	0.186932	0.405019	0.376331	0.793829	0.96507	0.887663	0.891505	0.925542	1.20658	0.511634	0.881254
ENST00000501704.3_utr3_0_0_chr13_44432143_r	0.415879	0.567461	0.277778	0.420373	0.675027	0.55162	0.635318	0.636221	0.596636	0.826611	0.608386	0.677211
ENST00000580306.7_utr3_0_0_chr17_11977439_r	0.760534	0.0283134	0.0222794	0.270376	0.569736	0.701543	0.623018	0.615921	0.810227	0.707659	1.01276	0.843549
ENST00000602751.5_utr3_7_0_chr3_169786416_f	0.341619	0.230169	0.446498	0.339428	0.765616	0.888458	0.404131	0.657104	1.14016	1.06957	0.494027	0.901254
ENST00000359044.5_utr3_1_0_chr19_42081298_f	0.494035	0.239445	0.668589	0.467356	0.402701	0.367997	0.422749	0.394288	0.596684	0.997405	1.03004	0.874711
ENST00000600245.1_utr3_1_0_chr19_42081298_f	0.494035	0.239445	0.668589	0.467356	0.402701	0.367997	0.422749	0.409304	0.596684	0.997405	1.03004	0.874711
ENST00000327423.11_utr3_0_0_chr22_31681347_r	0.726447	0.0491235	0.411129	0.395567	0.767384	0.682343	0.647898	0.658541	0.764703	0.870057	0.863407	0.832722
ENST00000332303.6_utr3_0_0_chr15_29264989_r	0.567022	0.767082	0.671624	0.668576	0.663571	0.600837	0.589202	0.636138	0.798891	1.03052	0.810928	0.880112
ENST00000497080.1_utr3_1_0_chr2_135169734_f	0.629735	0.698348	0.617042	0.648375	0.700278	0.745462	0.453823	0.624963	0.78176	0.936817	0.913345	0.877307
ENST00000396680.2_utr3_2_0_chr22_39522603_f	0.839443	0.85452	0.877938	0.8573	0.913321	0.955342	0.817417	0.880324	0.91003	0.998617	1.06854	0.992395
ENST00000483873.6_utr3_2_0_chr9_132678908_f	0.627849	0.370704	0.723297	0.57395	0.749792	0.904292	0.438909	0.689481	0.880999	1.05861	0.952045	0.963885
ENST00000475128.5_utr3_0_0_chr3_50112614_f	0.244419	0.324671	0.382069	0.317053	0.680054	0.903707	0.622112	0.734547	0.40672	0.776197	0.775136	0.652685
ENST00000611463.1_utr3_2_0_chr2_95182107_f	0.453037	0.384549	0.141803	0.326463	0.473982	0.605085	0.389674	0.496761	0.886211	0.464862	0.70907	0.686714
ENST00000614034.5_utr3_4_0_chr2_95182107_f	0.453037	0.384549	0.141803	0.326463	0.473982	0.605085	0.389674	0.51236	0.886211	0.464862	0.70907	0.686714
ENST00000617923.4_utr3_3_0_chr2_95182107_f	0.453037	0.384549	0.141803	0.326463	0.473982	0.605085	0.389674	0.483555	0.886211	0.464862	0.70907	0.686714
ENST00000493039.5_utr3_5_0_chr20_56403468_f	0.476874	0.44305	0.546532	0.488819	0.642748	0.694671	0.517141	0.604501	0.624595	0.649146	0.91687	0.730203
ENST00000515545.5_utr3_0_0_chr3_126437619_r	0.68319	0.781861	0.586522	0.683858	0.945457	0.816962	0.799115	0.86702	0.842497	1.02183	0.816933	0.893752
ENST00000289989.10_utr3_6_0_chr8_22603307_f	0.470917	0.158877	0.524974	0.384923	0.696592	1.14551	0.753055	0.905334	1.09991	1.02925	0.589478	0.906212
ENST00000341255.4_utr3_0_0_chr22_44492583_r	0.663078	0.407881	0.823585	0.631515	0.842293	0.848551	0.81708	0.798958	0.775486	1.02944	1.1155	0.973475
ENST00000467411.5_utr3_6_0_chr2_173367634_f	0.791525	0.422476	0.592041	0.602014	0.805705	0.838435	0.686549	0.77183	0.848613	0.844887	0.864465	0.852655
ENST00000347703.7_utr3_8_0_chr2_173367665_f	0.791794	0.42262	0.592242	0.602219	0.805705	0.838435	0.686549	0.789773	0.848613	0.844887	0.864465	0.852655
ENST00000395285.3_utr3_2_0_chr20_63289678_f	0.643774	0.631731	0.869184	0.714896	0.778089	0.82057	0.702021	0.747351	0.825574	0.96658	1.09773	0.963293
ENST00000422803.2_utr3_6_0_chr2_64591980_f	0.606646	0.0993962	0.672171	0.459404	0.571452	0.596849	0.296331	0.477182	0.784685	1.22129	0.931476	0.979151
ENST00000418210.2_utr3_0_0_chr8_90621995_r	0.277964	0.0149569	0.0611594	0.118027	0.728364	0.793029	0.75936	0.727064	0.511656	0.728639	0.214277	0.484857
ENST00000451025.6_utr3_3_0_chr6_43640534_f	0.668839	0.548957	0.672629	0.630142	0.453209	0.380516	0.365536	0.413081	0.428684	0.571788	0.310133	0.436869
ENST00000320990.9_utr3_2_0_chr16_54933874_f	0.352976	0.271919	0.17134	0.265411	0.530567	0.503037	0.473714	0.480809	0.48076	0.792013	1.50295	0.92524
ENST00000394636.9_utr3_2_0_chr16_54933874_f	0.352976	0.271919	0.17134	0.265411	0.530567	0.503037	0.473714	0.514641	0.48076	0.792013	1.50295	0.92524
ENST00000306721.8_utr3_9_0_chr2_173367665_f	0.809409	0.4243	0.589348	0.607685	0.823002	0.876024	0.691687	0.81171	0.794024	0.98301	0.922542	0.899859
ENST00000337659.11_utr3_14_0_chr6_4060617_f	0.656604	0.00476795	0.476106	0.379159	0.772484	0.753333	0.393847	0.660303	0.895796	1.29474	0.754929	0.981821
ENST00000379485.2_utr3_0_0_chr13_41127569_r	0.551787	0.126573	0.409068	0.362476	0.56468	0.601121	0.224258	0.471646	0.649288	0.740464	0.925782	0.771845
ENST00000615206.4_utr3_0_0_chr12_56202504_r	0.701336	0.728245	0.441713	0.623765	0.878594	0.906617	0.74012	0.839194	0.915367	0.917616	0.775488	0.86949
ENST00000304834.11_utr3_2_0_chr17_75147556_r	0.807693	0.78077	1.04436	0.877607	0.439699	0.735165	0.606859	0.567598	0.648277	0.64987	0.516377	0.604841
ENST00000338121.10_utr3_5_0_chr20_23370442_f	0.495285	0.0695933	0.205087	0.256655	0.369195	0.478089	0.0361872	0.309247	0.610016	0.64202	0.696589	0.649542
ENST00000268711.4_utr3_1_0_chr17_17491496_f	0.366315	0.653722	0.627134	0.549057	0.540318	0.616905	0.518179	0.609201	0.804019	0.852171	0.684212	0.780134
ENST00000600406.1_utr3_0_0_chr19_48875094_f	0.693425	0.578967	0.660162	0.644185	0.62828	0.57311	0.462474	0.590712	0.904406	0.723923	0.808629	0.812319
ENST00000377051.2_utr3_4_0_chr20_23370442_f	0.497197	0.0485954	0.205879	0.250557	0.370483	0.478117	0.036094	0.316077	0.606391	0.638205	0.717061	0.653885
ENST00000409262.7_utr3_10_0_chr2_74102177_f	0.796959	0.011695	0.225855	0.344836	0.772859	0.641752	0.379977	0.62853	0.978116	0.7907	0.976993	0.91527
ENST00000670451.1_utr3_1_0_chr5_88269468_f	0.412657	0.0176861	0.22246	0.217601	0.589438	0.57789	0.0411007	0.411456	1.02711	0.562121	0.686558	0.758596
ENST00000554929.1_utr3_0_0_chr14_69770881_f	0.705643	0.67966	0.718474	0.701259	0.885691	0.831122	0.886481	0.896803	0.898016	1.02056	0.732947	0.883842
ENST00000314728.9_utr3_10_0_chr17_19334255_f	0.699645	0.286375	0.606471	0.53083	0.789227	0.835088	0.376566	0.667663	1.028	0.864227	0.956899	0.949708
ENST00000347697.6_utr3_9_0_chr17_19334255_f	0.699645	0.286375	0.606471	0.53083	0.789227	0.835088	0.376566	0.64148	1.028	0.864227	0.956899	0.949708
ENST00000338483.7_utr3_2_0_chr22_38214879_f	0.379203	0.387147	0.324022	0.363457	0.672811	0.704921	0.418566	0.569981	1.08189	0.515356	0.702613	0.766621
ENST00000407965.1_utr3_2_0_chr22_38214879_f	0.379203	0.387147	0.324022	0.363457	0.672811	0.704921	0.418566	0.623709	1.08189	0.515356	0.702613	0.766621
ENST00000426621.6_utr3_2_0_chr22_38214879_f	0.379203	0.387147	0.324022	0.363457	0.672811	0.704921	0.418566	0.585091	1.08189	0.515356	0.702613	0.766621
ENST00000538320.5_utr3_2_0_chr22_38214879_f	0.379203	0.387147	0.324022	0.363457	0.672811	0.704921	0.418566	0.616809	1.08189	0.515356	0.702613	0.766621
ENST00000538999.1_utr3_1_0_chr22_38214879_f	0.379203	0.387147	0.324022	0.363457	0.672811	0.704921	0.418566	0.604843	1.08189	0.515356	0.702613	0.766621
ENST00000395745.6_utr3_22_0_chr3_47849867_f	0.742332	0.876816	0.874795	0.831314	0.850764	0.868021	0.834602	0.853547	0.912462	0.936917	1.07301	0.974131
ENST00000603233.2_utr3_0_0_chr1_61088149_f	0.542354	0.00199696	0.0607426	0.201698	0.613058	0.701472	0.0630049	0.468083	0.809981	0.604366	1.0282	0.814184
ENST00000582401.6_utr3_0_0_chr1_145992435_r	0.352839	0.408238	0.609377	0.456818	0.487038	0.434814	0.322854	0.431564	0.568375	0.822309	0.725814	0.705499
ENST00000460795.5_utr3_1_0_chr1_70249952_f	0.831004	0.686358	0.721458	0.746273	0.940141	0.980885	0.96981	0.934913	0.806952	0.990147	0.883275	0.893458
ENST00000463859.5_utr3_5_0_chr1_70249952_f	0.831004	0.686358	0.721458	0.746273	0.940141	0.980885	0.96981	0.959786	0.806952	0.990147	0.883275	0.893458
ENST00000484162.5_utr3_8_0_chr1_70249952_f	0.831004	0.686358	0.721458	0.746273	0.940141	0.980885	0.96981	0.963761	0.806952	0.990147	0.883275	0.893458
ENST00000475937.5_utr3_0_0_chr3_70956745_r	0.693916	0.421204	0.502389	0.53917	0.837759	0.876269	0.468264	0.713923	0.867119	0.787719	1.11523	0.923356
ENST00000377075.3_utr3_6_0_chr2_96809518_f	0.774817	0.501266	0.758602	0.678228	0.782733	0.776898	0.703116	0.758766	0.787751	0.977493	0.975841	0.913695
ENST00000665145.1_utr3_0_0_chr12_21764984_r	0.44856	0.107705	0.820403	0.458889	0.455156	0.431451	0.286959	0.420527	0.804874	0.91224	1.2677	0.994938
ENST00000356198.6_utr3_0_0_chr1_173799550_r	0.61506	0.358076	0.48197	0.485035	0.761064	0.754873	0.694587	0.769568	0.61771	1.05834	0.740343	0.805465
ENST00000316418.9_utr3_11_0_chr5_434835_f	0.636101	0.622172	0.879424	0.712566	0.632848	0.793665	0.5962	0.673673	0.901758	1.07195	0.904928	0.959547
ENST00000338728.9_utr3_14_0_chr6_117548440_f	0.673897	0.433482	0.668593	0.591991	0.73442	0.830583	0.817506	0.767043	0.810618	0.770782	0.742742	0.774714
ENST00000372171.4_utr3_2_0_chr6_43640534_f	0.656728	0.550268	0.66676	0.624585	0.493273	0.395494	0.386673	0.407914	0.412908	0.577633	0.348249	0.446263
ENST00000532695.5_utr3_6_0_chr12_122518839_r	0.498056	0.557323	0.757261	0.604214	0.741072	0.772358	0.368079	0.653974	0.878861	1.17445	0.890591	0.9813
ENST00000348968.8_utr3_22_0_chr3_47850121_f	0.736684	0.790594	0.907288	0.811522	0.876237	0.911362	0.842226	0.904243	0.89487	0.936166	1.04339	0.958144
ENST00000445061.6_utr3_21_0_chr3_47850121_f	0.736684	0.790594	0.907288	0.811522	0.876237	0.911362	0.842226	0.874642	0.89487	0.936166	1.04339	0.958144
ENST00000446256.6_utr3_19_0_chr3_47850121_f	0.736684	0.790594	0.907288	0.811522	0.876237	0.911362	0.842226	0.897019	0.89487	0.936166	1.04339	0.958144
ENST00000619982.4_utr3_18_0_chr3_47850121_f	0.736684	0.790594	0.907288	0.811522	0.876237	0.911362	0.842226	0.902926	0.89487	0.936166	1.04339	0.958144
ENST00000367976.4_utr3_0_0_chr6_131948176_r	0.267774	0.521683	0.361439	0.383632	0.413325	0.46488	0.362469	0.389227	0.545607	0.979482	0.611747	0.712278
ENST00000620947.4_utr3_0_0_chr1_150574551_r	0.596715	0.625917	0.587452	0.603361	0.666261	0.711571	0.74817	0.751583	0.728063	0.918696	0.667328	0.771362
ENST00000230510.7_utr3_21_0_chr6_80042203_f	0.787537	0.431648	0.692161	0.637115	0.877025	1.09241	0.723302	0.909727	0.941992	1.02271	0.916271	0.960323
ENST00000369798.7_utr3_21_0_chr6_80042203_f	0.787537	0.431648	0.692161	0.637115	0.877025	1.09241	0.723302	0.922335	0.941992	1.02271	0.916271	0.960323
ENST00000509894.5_utr3_21_0_chr6_80042203_f	0.787537	0.431648	0.692161	0.637115	0.877025	1.09241	0.723302	0.894865	0.941992	1.02271	0.916271	0.960323
ENST00000514676.5_utr3_10_0_chr5_69277136_f	0.608066	0.443704	0.806805	0.619525	0.821591	0.949453	0.57452	0.822291	0.841741	1.13034	0.975614	0.982564
ENST00000623075.1_utr3_0_0_chr22_45657019_f	0.286174	0.733067	0.641797	0.553679	0.395157	0.427517	0.112886	0.313023	0.880041	0.986635	0.876638	0.914438
ENST00000346473.7_utr3_0_0_chr12_57516593_r	0.399538	0.414363	0.629107	0.481003	0.763245	0.74092	0.914682	0.761295	0.665506	1.16811	0.743629	0.859082
ENST00000547303.5_utr3_0_0_chr12_57516588_r	0.399538	0.414363	0.629107	0.481003	0.763245	0.74092	0.914682	0.795437	0.665506	1.16811	0.743629	0.859082
ENST00000551116.5_utr3_0_0_chr12_57516589_r	0.399538	0.414363	0.629107	0.481003	0.763245	0.74092	0.914682	0.790744	0.665506	1.16811	0.743629	0.859082
ENST00000623876.2_utr3_0_0_chr12_57516588_r	0.399538	0.414363	0.629107	0.481003	0.763245	0.74092	0.914682	0.82542	0.665506	1.16811	0.743629	0.859082
ENST00000615982.4_utr3_0_0_chr8_142657463_r	0.527652	0.306203	0.0870912	0.306982	0.632272	0.774771	0.556307	0.671989	0.511257	0.649729	0.751348	0.637445
ENST00000470495.1_utr3_0_0_chr17_48548870_r	0.568097	0.124635	0.585238	0.42599	0.545842	0.564175	0.502995	0.541714	0.689801	1.10192	0.736877	0.842865
ENST00000541279.1_utr3_1_0_chr11_68892890_r	0.736077	0.764368	0.973863	0.824769	1.0046	1.03088	0.999302	0.961346	0.957554	1.02864	0.978187	0.988126
ENST00000336032.4_utr3_1_0_chr6_89084197_f	0.375415	0.34526	0.567125	0.429267	0.404344	0.518697	0.509546	0.477439	0.573455	1.00532	0.663464	0.747414
ENST00000379059.7_utr3_36_0_chrX_24995951_f	0.839347	0.235858	0.431525	0.502243	0.732508	0.750212	0.402651	0.62566	0.867584	0.926491	1.08398	0.959352
ENST00000379068.7_utr3_36_0_chrX_24995951_f	0.839347	0.235858	0.431525	0.502243	0.732508	0.750212	0.402651	0.614803	0.867584	0.926491	1.08398	0.959352
ENST00000611764.1_utr3_37_0_chrX_24995951_f	0.839347	0.235858	0.431525	0.502243	0.732508	0.750212	0.402651	0.629944	0.867584	0.926491	1.08398	0.959352
ENST00000269209.7_utr3_0_0_chr18_32263522_r	0.519669	0.152239	0.609927	0.427278	0.829488	0.918762	0.790154	0.839109	0.75261	0.642321	0.973044	0.789325
ENST00000399218.8_utr3_0_0_chr18_32263522_r	0.519669	0.152239	0.609927	0.427278	0.829488	0.918762	0.790154	0.831274	0.75261	0.642321	0.973044	0.789325
ENST00000397063.8_utr3_0_0_chr2_177230305_r	0.587338	0.469478	0.644403	0.567073	0.723487	0.662614	0.458832	0.641758	0.718019	0.837389	0.775242	0.776883
ENST00000378106.10_utr3_10_0_chr20_13817211_f	0.804392	0.468004	0.77805	0.683482	1.03602	0.981983	0.786695	0.95272	1.14263	0.933759	0.912697	0.996363
ENST00000588807.1_utr3_0_0_chr19_10929703_f	0.54304	0.643474	0.58228	0.589598	0.745019	0.742468	0.634632	0.725346	0.918831	0.845035	0.625123	0.79633
ENST00000531565.1_utr3_0_0_chr8_143696154_f	0.564562	0.160023	0.342191	0.355592	0.612171	0.693359	0.644627	0.654183	0.714704	0.850829	0.489488	0.685007
ENST00000397062.8_utr3_0_0_chr2_177230308_r	0.588049	0.469177	0.646029	0.567752	0.722985	0.662955	0.459077	0.616338	0.719251	0.837343	0.775199	0.777264
ENST00000446151.6_utr3_0_0_chr2_177230308_r	0.588049	0.469177	0.646029	0.567752	0.722985	0.662955	0.459077	0.601763	0.719251	0.837343	0.775199	0.777264
ENST00000464747.5_utr3_0_0_chr2_177230308_r	0.588049	0.469177	0.646029	0.567752	0.722985	0.662955	0.459077	0.577667	0.719251	0.837343	0.775199	0.777264
ENST00000370012.1_utr3_9_0_chr10_102150030_f	0.47166	0.562833	0.491328	0.508607	0.553947	0.533998	0.455494	0.52658	0.544844	0.745212	0.859028	0.716361
ENST00000378119.9_utr3_0_0_chr6_24704861_r	0.867842	0.375281	0.648947	0.63069	0.876074	0.880039	0.839136	0.865083	0.879027	1.21357	0.907379	0.999991
ENST00000369026.3_utr3_0_0_chr1_150574558_r	0.599018	0.627039	0.585395	0.603817	0.66549	0.71261	0.748145	0.700443	0.726245	0.919432	0.666831	0.770836
ENST00000373647.9_utr3_25_0_chr9_123103214_f	0.632826	0.184649	0.524964	0.447479	0.675202	0.669662	0.792224	0.717701	0.899393	1.42279	0.661844	0.994675
ENST00000270502.7_utr3_1_0_chr19_10929703_f	0.543474	0.643883	0.581948	0.589768	0.744075	0.740741	0.633541	0.706563	0.918872	0.84411	0.624438	0.795807
ENST00000361198.9_utr3_0_0_chr10_102107560_r	0.722321	0.458633	0.617273	0.599409	0.735784	0.847802	0.907958	0.86438	0.761196	0.964352	0.771811	0.832453
ENST00000509626.1_utr3_1_0_chr5_34954553_f	0.827274	0.167146	0.493936	0.496118	0.921509	0.785925	0.878316	0.875334	1.12026	0.907901	0.797762	0.941975
ENST00000626016.2_utr3_12_0_chr16_88076662_f	0.456718	0.513033	0.510379	0.493377	0.842165	0.831629	0.90036	0.833818	0.508542	0.910498	0.961577	0.793539
ENST00000302506.8_utr3_0_0_chr3_48157146_r	0.71265	0.651507	0.811443	0.7252	0.780405	0.83674	0.756838	0.797826	0.784246	1.17197	0.981203	0.979139
ENST00000351231.7_utr3_0_0_chr3_48157146_r	0.71265	0.651507	0.811443	0.7252	0.780405	0.83674	0.756838	0.773601	0.784246	1.17197	0.981203	0.979139
ENST00000359646.1_utr3_0_0_chr20_35650142_r	0.825101	0.529649	0.564024	0.639591	0.815559	0.812342	0.448512	0.688353	1.0358	0.852159	1.05866	0.982204
ENST00000278224.13_utr3_0_0_chr11_3000929_r	0.743687	0.561499	0.5954	0.633529	0.959187	1.01028	0.77132	0.958911	0.831546	1.13771	0.800313	0.923188
ENST00000529772.5_utr3_0_0_chr11_3000930_r	0.743687	0.561499	0.5954	0.633529	0.959187	1.01028	0.77132	0.948444	0.831546	1.13771	0.800313	0.923188
ENST00000427306.2_utr3_1_0_chr5_112161703_f	0.750322	0.750555	0.920406	0.807094	0.958752	0.960272	0.841494	0.899341	0.888361	0.997078	1.05703	0.980824
ENST00000612905.1_utr3_0_0_chr8_142657460_r	0.626521	0.438298	0.451316	0.505378	0.647887	0.692661	0.311686	0.560051	0.687777	0.943929	0.828694	0.820133
ENST00000614134.1_utr3_0_0_chr8_142657460_r	0.626521	0.438298	0.451316	0.505378	0.647887	0.692661	0.311686	0.526269	0.687777	0.943929	0.828694	0.820133
ENST00000357585.4_utr3_1_0_chr17_73170430_f	0.618995	0.154278	0.227847	0.333707	0.664042	0.938367	0.215036	0.624318	0.82793	1.35195	0.763552	0.981143
ENST00000615954.4_utr3_0_0_chr11_68156040_r	0.446931	0.223102	0.268529	0.312854	0.454407	0.585191	0.0770359	0.402089	0.57095	0.762793	0.685986	0.673243
ENST00000640357.1_utr3_17_0_chr1_100082003_f	0.674793	0.297718	0.0677433	0.346751	0.812085	0.832913	0.436243	0.680527	0.97707	0.679688	0.827853	0.828204
ENST00000373840.9_utr3_0_0_chr9_121178133_r	0.7124	0.667464	0.774444	0.718103	0.838694	0.863828	0.543031	0.746961	0.855663	0.997067	1.05728	0.970002
ENST00000358711.7_utr3_0_0_chr20_63939840_r	0.678018	0.714476	0.341368	0.577954	1.03585	0.816324	0.882522	0.939859	0.777715	1.26731	0.91153	0.98552
ENST00000541015.5_utr3_0_0_chr19_1852399_r	0.756488	0.474064	0.617206	0.615919	0.812504	0.860261	0.513475	0.703824	0.852203	1.25447	0.888152	0.998274
ENST00000617223.1_utr3_0_0_chr19_1852400_r	0.756488	0.474064	0.617206	0.615919	0.812504	0.860261	0.513475	0.739852	0.852203	1.25447	0.888152	0.998274
ENST00000374622.3_utr3_5_0_chrX_68532000_f	0.773441	0.312027	0.402516	0.495995	0.868268	0.999717	0.641724	0.84192	0.965943	1.08726	0.709633	0.920945
ENST00000487146.8_utr3_1_0_chr1_110346355_f	0.489399	0.317016	0.690368	0.498928	0.603037	0.786767	0.706772	0.737685	0.667661	1.12821	0.812481	0.869451
ENST00000652747.1_utr3_1_0_chr1_110346355_f	0.489399	0.317016	0.690368	0.498928	0.603037	0.786767	0.706772	0.713617	0.667661	1.12821	0.812481	0.869451
ENST00000654015.1_utr3_1_0_chr1_110346355_f	0.489399	0.317016	0.690368	0.498928	0.603037	0.786767	0.706772	0.693413	0.667661	1.12821	0.812481	0.869451
ENST00000462683.6_utr3_6_0_chrX_68532000_f	0.774494	0.311921	0.402089	0.496168	0.869068	0.999529	0.642134	0.853248	0.972833	1.0869	0.706801	0.922178
ENST00000367262.4_utr3_0_0_chr1_202878282_r	0.559213	0.311478	0.613947	0.494879	0.953684	0.822652	0.919134	0.852029	0.847464	0.598692	1.05529	0.833817
ENST00000553731.1_utr3_0_0_chr14_50634828_r	0.631702	0.669624	0.379846	0.56039	0.918128	0.856907	0.674187	0.790425	0.871073	1.00193	0.699637	0.857547
ENST00000582402.1_utr3_1_0_chr17_40295356_f	0.206455	0.0207594	0.0894349	0.10555	0.252153	0.271049	0.28841	0.293658	0.541791	1.16727	0.267784	0.65895
ENST00000371019.4_utr3_0_0_chr10_97332497_r	0.679033	0.82561	0.942851	0.815831	0.664598	0.621973	0.575236	0.662495	0.548873	0.592414	0.721488	0.620925
ENST00000468481.1_utr3_1_0_chr6_53073481_f	0.807207	0.275326	0.441206	0.507913	0.807936	1.02173	0.834185	0.894169	0.727047	0.98429	0.974607	0.895315
ENST00000538440.6_utr3_0_0_chr16_75229103_r	1.09516	1.06405	0.815344	0.991519	0.555799	0.688914	0.493446	0.602066	0.890924	0.638544	0.558944	0.696137
ENST00000529430.1_utr3_2_0_chr11_57661437_f	0.58008	0.453508	0.636229	0.556606	0.587584	0.563591	0.420117	0.53743	0.640879	1.00333	0.81022	0.818143
ENST00000262861.8_utr3_0_0_chr1_232397968_r	0.8412	0.246296	0.316603	0.468033	0.839049	0.874204	0.999798	0.902979	0.802336	0.850217	0.970187	0.874247
ENST00000366630.5_utr3_0_0_chr1_232397965_r	0.8412	0.246296	0.316603	0.468033	0.839049	0.874204	0.999798	0.896002	0.802336	0.850217	0.970187	0.874247
ENST00000652169.1_utr3_22_0_chr20_39038499_f	0.544054	0.0877506	0.680067	0.437291	0.558084	0.543122	0.36299	0.505142	0.793453	0.77479	0.941499	0.836581
ENST00000262741.10_utr3_0_0_chr1_46040140_r	0.606759	0.474675	0.217297	0.43291	0.760434	0.824053	0.3874	0.630665	0.770817	1.07103	0.723779	0.855209
ENST00000372006.5_utr3_0_0_chr1_46040140_r	0.606759	0.474675	0.217297	0.43291	0.760434	0.824053	0.3874	0.651964	0.770817	1.07103	0.723779	0.855209
ENST00000420542.5_utr3_0_0_chr1_46040142_r	0.606759	0.474675	0.217297	0.43291	0.760434	0.824053	0.3874	0.653406	0.770817	1.07103	0.723779	0.855209
ENST00000638627.2_utr3_5_0_chr5_177209636_f	0.636532	0.548427	0.592004	0.592321	0.998494	0.938304	0.597764	0.843744	0.864903	1.01836	0.777226	0.88683
ENST00000533031.5_utr3_4_0_chr8_143693671_f	0.373519	0.0508547	0.528045	0.317473	0.6587	0.77071	0.913128	0.780271	0.905896	0.81535	0.477379	0.732875
ENST00000617047.1_utr3_2_0_chr1_110346308_f	0.488942	0.31672	0.682371	0.496011	0.598875	0.781278	0.703823	0.699999	0.667661	1.12736	0.790032	0.861684
ENST00000557710.5_utr3_4_0_chr14_100529820_f	0.369844	0.344291	0.714634	0.476256	0.994688	0.885897	0.595066	0.823757	0.981208	0.75026	0.802384	0.844617
ENST00000554133.5_utr3_3_0_chr15_92897724_f	0.804792	0.663643	0.699052	0.722496	0.842318	0.81191	0.62554	0.775297	0.819632	0.942573	0.954064	0.905423
ENST00000430265.6_utr3_0_0_chr3_128480146_r	0.610308	0.358822	0.382946	0.450692	0.630266	0.653801	0.313475	0.537179	0.722689	0.681464	1.10486	0.836337
ENST00000532158.5_utr3_6_0_chr8_143694531_f	0.375236	0.0510884	0.530471	0.318932	0.652505	0.771514	0.904539	0.783261	0.905896	0.81535	0.477379	0.732875
ENST00000379775.9_utr3_14_0_chr10_6232943_f	0.771079	0.548077	0.420848	0.580001	0.683552	0.677925	0.715366	0.684221	0.681116	0.936757	1.14959	0.922488
ENST00000379789.8_utr3_14_0_chr10_6232943_f	0.771079	0.548077	0.420848	0.580001	0.683552	0.677925	0.715366	0.712272	0.681116	0.936757	1.14959	0.922488
ENST00000298743.9_utr3_0_0_chr9_86944362_r	0.418467	0.33124	0.342107	0.363938	0.417217	0.466099	0.379063	0.427731	0.411315	0.455812	0.523549	0.463559
ENST00000536981.5_utr3_7_0_chr11_62888694_f	0.84241	0.76103	0.857291	0.820244	0.806818	0.841352	0.639374	0.744717	0.943452	1.00615	0.946204	0.965268
ENST00000297347.7_utr3_3_0_chr8_117539979_f	0.83746	0.222987	0.485655	0.515367	0.798984	0.92422	0.709275	0.818131	0.909297	0.795033	1.27373	0.992686
ENST00000570322.5_utr3_6_0_chr17_7259595_f	0.588093	0.645582	0.780504	0.671393	0.899155	0.923537	0.921522	0.949869	0.762789	0.803443	0.804712	0.790315
ENST00000354429.6_utr3_8_0_chr17_7259686_f	0.587842	0.645306	0.780171	0.671106	0.900946	0.921565	0.920798	0.873835	0.762789	0.803443	0.802233	0.789488
ENST00000396627.6_utr3_8_0_chr17_7259686_f	0.587842	0.645306	0.780171	0.671106	0.900946	0.921565	0.920798	0.929849	0.762789	0.803443	0.802233	0.789488
ENST00000396628.6_utr3_7_0_chr17_7259686_f	0.587842	0.645306	0.780171	0.671106	0.900946	0.921565	0.920798	0.899445	0.762789	0.803443	0.802233	0.789488
ENST00000353024.4_utr3_7_0_chr1_151582114_f	0.720622	0.211753	0.439651	0.457342	0.704664	0.920981	0.729751	0.784497	0.747789	0.804932	0.80179	0.784837
ENST00000300651.11_utr3_0_0_chr17_39404285_r	0.806218	0.564641	0.64732	0.672727	0.836931	0.838797	0.557325	0.740284	0.918789	1.06466	0.842258	0.941901
ENST00000380779.5_utr3_0_0_chrX_10445556_r	0.660691	0.610915	0.773521	0.681709	0.765588	0.839234	0.625762	0.721128	0.792944	1.12789	0.888726	0.936521
ENST00000380780.5_utr3_0_0_chrX_10445556_r	0.660691	0.610915	0.773521	0.681709	0.765588	0.839234	0.625762	0.759566	0.792944	1.12789	0.888726	0.936521
ENST00000380785.5_utr3_0_0_chrX_10445556_r	0.660691	0.610915	0.773521	0.681709	0.765588	0.839234	0.625762	0.748889	0.792944	1.12789	0.888726	0.936521
ENST00000380787.5_utr3_0_0_chrX_10445556_r	0.660691	0.610915	0.773521	0.681709	0.765588	0.839234	0.625762	0.774556	0.792944	1.12789	0.888726	0.936521
ENST00000347635.9_utr3_7_0_chr22_45184656_f	0.775529	0.749829	0.707089	0.744149	0.90254	0.919295	0.704521	0.83745	0.970991	1.07523	0.81417	0.953463
ENST00000563364.3_utr3_3_0_chr16_69341533_f	0.790109	0.621548	0.840257	0.750638	0.863007	0.847479	0.684566	0.80547	0.936198	0.956775	0.895124	0.929366
ENST00000355221.7_utr3_0_0_chr8_53715557_r	0.759106	0.760475	0.830358	0.783313	0.840663	0.91236	0.795088	0.924307	1.00765	0.841171	0.889009	0.912608
ENST00000157600.8_utr3_5_0_chr3_8567599_f	0.658705	1.01603	0.572035	0.748922	0.906856	1.07581	0.972372	0.986504	0.569278	0.23006	0.398602	0.399314
ENST00000432456.5_utr3_0_0_chr2_214728538_r	0.683054	0.420343	0.559907	0.554435	0.5727	0.592646	0.301575	0.520149	0.720603	0.862135	0.857571	0.813436
ENST00000369784.8_utr3_2_0_chr1_110346308_f	0.488	0.316709	0.679451	0.49472	0.597998	0.780202	0.704123	0.687139	0.667123	1.1276	0.779884	0.858201
ENST00000618772.4_utr3_2_0_chr1_110346308_f	0.488	0.316709	0.679451	0.49472	0.597998	0.780202	0.704123	0.68604	0.667123	1.1276	0.779884	0.858201
ENST00000302731.4_utr3_2_0_chr11_57661437_f	0.584223	0.524189	0.665541	0.591317	0.604144	0.554121	0.464654	0.556134	0.651803	0.999274	0.817509	0.822862
ENST00000533682.2_utr3_2_0_chr11_57661437_f	0.584223	0.524189	0.665541	0.591317	0.604144	0.554121	0.464654	0.523762	0.651803	0.999274	0.817509	0.822862
ENST00000317552.8_utr3_0_0_chrX_10445310_r	0.661316	0.611493	0.774253	0.682354	0.765588	0.840183	0.625762	0.75069	0.792908	1.12789	0.888726	0.936509
ENST00000453318.6_utr3_0_0_chrX_10445310_r	0.661316	0.611493	0.774253	0.682354	0.765588	0.840183	0.625762	0.757379	0.792908	1.12789	0.888726	0.936509
ENST00000653163.1_utr3_4_0_chr15_92897724_f	0.80504	0.669628	0.796704	0.757124	0.838426	0.835073	0.58633	0.753434	0.870469	1.08016	0.992935	0.98119
ENST00000387421.1_utr3_0_0_chrM_8295_f	0.23434	0.0242908	0.665069	0.3079	0.465631	0.5057	0.430605	0.475	1.00485	0.481716	1.41641	0.967658
ENST00000274849.3_utr3_2_0_chr6_26598646_f	0.843599	0.728757	0.80255	0.791635	0.831146	0.836005	0.90792	0.847007	0.822115	0.978201	1.05605	0.952121
ENST00000618025.4_utr3_9_0_chr10_50008711_f	0.710007	0.406124	0.494637	0.536922	0.878823	0.71651	0.977287	0.884751	1.17562	0.732234	0.792509	0.90012
ENST00000280665.11_utr3_0_0_chr12_1946053_r	0.444782	0.644298	0.244738	0.444606	0.765169	0.719403	0.633868	0.713605	0.625925	1.20903	0.773307	0.869422
ENST00000254942.8_utr3_0_0_chr16_69355567_r	0.828895	0.318317	0.654172	0.600461	0.797053	0.801612	0.679611	0.769758	0.842378	1.08259	0.897993	0.940987
ENST00000672178.1_utr3_32_0_chrX_24995805_f	0.867583	0.243528	0.306376	0.472495	0.744932	0.739199	0.37693	0.622527	0.815652	0.949265	1.17424	0.979719
ENST00000257963.9_utr3_8_0_chr12_51994111_f	0.614766	0.581567	0.886922	0.694418	0.639834	0.747487	0.702535	0.721391	0.819749	1.10648	0.939968	0.955399
ENST00000376014.7_utr3_3_0_chr1_15219744_f	0.530107	0.164165	0.467465	0.387246	0.484564	0.564553	0.530539	0.567098	0.910187	0.58945	0.595504	0.698381
ENST00000319836.7_utr3_0_0_chr10_45454593_r	0.712362	0.0565836	0.728557	0.499167	0.864306	0.91976	0.761919	0.84886	1.04542	0.999082	0.846564	0.963687
ENST00000453424.7_utr3_0_0_chr10_45454585_r	0.712362	0.0565836	0.728557	0.499167	0.864306	0.91976	0.761919	0.840704	1.04542	0.999082	0.846564	0.963687
ENST00000663232.1_utr3_2_0_chr5_112162151_f	0.74164	0.76714	0.863373	0.790718	0.941229	0.94786	0.824884	0.909194	0.841694	0.960124	1.00823	0.936683
ENST00000368608.3_utr3_0_0_chr6_116276578_r	0.857632	0.852816	0.874249	0.861566	0.891882	0.96366	0.82716	0.888358	0.889634	1.07847	1.02741	0.998506
ENST00000310513.10_utr3_0_0_chr11_47465933_r	0.776029	0.378011	0.693936	0.615992	0.930835	0.941455	0.63265	0.820846	0.953048	1.20595	0.832721	0.997241
ENST00000380752.10_utr3_0_0_chr13_29509414_r	0.788798	0.441472	0.575919	0.602063	0.868552	0.912875	0.576009	0.778397	0.9046	1.07408	0.810002	0.929562
ENST00000334344.11_utr3_20_0_chr12_45905079_f	0.772406	0.250144	0.329387	0.450646	0.632085	0.757432	0.376042	0.607845	0.749462	1.03534	0.842326	0.875711
ENST00000444670.5_utr3_12_0_chr12_45905079_f	0.772406	0.250144	0.329387	0.450646	0.632085	0.757432	0.376042	0.608956	0.749462	1.03534	0.842326	0.875711
ENST00000531387.5_utr3_0_0_chr11_3000922_r	0.743431	0.561538	0.592943	0.632638	0.962038	1.01273	0.772212	0.920063	0.832435	1.13892	0.783997	0.918451
ENST00000380525.8_utr3_0_0_chr11_3000922_r	0.743563	0.569611	0.635818	0.649664	0.944779	1.00933	0.760874	0.893591	0.837255	1.16637	0.810161	0.937927
ENST00000397111.9_utr3_0_0_chr11_3000922_r	0.743563	0.569611	0.635818	0.649664	0.944779	1.00933	0.760874	0.907733	0.837255	1.16637	0.810161	0.937927
ENST00000426077.3_utr3_0_0_chr2_120217479_r	0.914477	0.360202	0.536141	0.603607	0.686479	0.747266	0.519235	0.669503	1.00685	0.845322	1.0957	0.982624
ENST00000555818.5_utr3_21_0_chr14_71739162_f	0.702508	0.264627	0.23374	0.400292	0.819908	0.819042	0.85833	0.836076	1.03418	0.502532	1.13306	0.889923
ENST00000366649.7_utr3_0_0_chr1_231223765_r	0.829926	0.438939	0.512746	0.593871	0.828908	0.968451	0.730074	0.845534	0.797746	1.28685	0.901143	0.995245
ENST00000339775.10_utr3_0_0_chr21_17593653_r	0.67296	0.322997	0.658181	0.55138	0.666585	0.614559	0.763778	0.705778	0.686145	0.877774	1.086	0.883307
ENST00000348354.6_utr3_0_0_chr21_17593653_r	0.67296	0.322997	0.658181	0.55138	0.666585	0.614559	0.763778	0.689429	0.686145	0.877774	1.086	0.883307
ENST00000527090.1_utr3_1_0_chr11_57672021_f	0.757903	0.781821	0.742544	0.760756	0.712025	0.863591	1.06236	0.883849	0.661293	0.38815	0.0982839	0.382576
ENST00000487603.5_utr3_3_0_chr17_27307744_f	0.571404	0.272953	0.275455	0.373271	0.479	0.520324	0.33767	0.459592	0.890074	0.740266	0.473279	0.701206
ENST00000502604.5_utr3_10_0_chr5_69277136_f	0.672537	0.439391	0.838199	0.650042	0.846126	0.963988	0.604903	0.834777	0.893049	1.07066	0.960692	0.974801
ENST00000342392.3_utr3_0_0_chr12_122207774_r	0.881052	0.748728	0.72752	0.785767	0.971784	1.01585	0.765063	0.877951	1.01854	1.07479	0.890247	0.994524
ENST00000366651.7_utr3_0_0_chr1_231223763_r	0.82796	0.438889	0.51035	0.5924	0.829651	0.970302	0.731351	0.856385	0.801291	1.29384	0.890944	0.995358
ENST00000648971.1_utr3_0_0_chr16_71447615_r	0.727768	0.167605	0.324456	0.40661	0.68843	0.694712	0.302094	0.552462	0.862215	1.30582	0.695858	0.954631
ENST00000302516.10_utr3_25_0_chr16_70571814_f	0.821405	0.741426	0.73501	0.765947	0.862494	0.981166	0.742868	0.863655	0.948659	1.09263	0.854482	0.965256
ENST00000537335.5_utr3_11_0_chr2_112575730_f	0.673414	0.712208	0.751833	0.712485	0.851575	0.891952	0.718568	0.835698	0.782595	1.14429	0.916698	0.947862
ENST00000541869.5_utr3_15_0_chr2_112575730_f	0.673414	0.712208	0.751833	0.712485	0.851575	0.891952	0.718568	0.834927	0.782595	1.14429	0.916698	0.947862
ENST00000276282.7_utr3_0_0_chr8_8783354_r	0.778815	0.601978	0.674928	0.68524	0.797946	0.847736	0.895519	0.895829	0.873388	1.14111	0.773042	0.92918
ENST00000252011.8_utr3_21_0_chr20_39038544_f	0.537522	0.0787193	0.704538	0.44026	0.56274	0.560426	0.363995	0.534684	0.847265	0.735138	0.971732	0.851379
ENST00000373325.6_utr3_20_0_chr20_39038544_f	0.537522	0.0787193	0.704538	0.44026	0.56274	0.560426	0.363995	0.506202	0.847265	0.735138	0.971732	0.851379
ENST00000484417.5_utr3_21_0_chr20_39038499_f	0.537522	0.0787193	0.704538	0.44026	0.56274	0.560426	0.363995	0.505529	0.847265	0.735138	0.971732	0.851379
ENST00000493450.1_utr3_2_0_chr20_39038499_f	0.537522	0.0787193	0.704538	0.44026	0.56274	0.560426	0.363995	0.491456	0.847265	0.735138	0.971732	0.851379
ENST00000250916.6_utr3_0_0_chr19_1852399_r	0.74352	0.479371	0.624115	0.615668	0.819215	0.877182	0.521758	0.757238	0.842843	1.20604	0.853126	0.967337
ENST00000413221.7_utr3_2_0_chr5_112162151_f	0.747727	0.761751	0.867634	0.792371	0.966053	0.950831	0.832045	0.953022	0.848158	0.95683	1.04789	0.950961
ENST00000594500.5_utr3_0_0_chr19_6730055_r	0.692442	0.177382	0.526176	0.465334	0.702991	0.916598	0.935552	0.849773	0.689541	0.856896	1.27781	0.941416
ENST00000367109.7_utr3_2_0_chr1_206648966_f	0.805146	0.492856	0.213898	0.503966	0.785308	0.791039	0.375126	0.648873	1.04022	0.905934	0.883853	0.943337
ENST00000360521.7_utr3_15_0_chr10_6232902_f	0.761497	0.546173	0.443818	0.58383	0.690455	0.679562	0.718377	0.664498	0.668734	0.922179	1.16542	0.918779
ENST00000648994.1_utr3_10_0_chr16_81377597_f	0.596991	0.343147	0.516953	0.485697	0.931652	0.990452	0.780311	0.939616	0.820054	1.32924	0.641656	0.930315
ENST00000414892.5_utr3_0_0_chr19_12142090_r	0.613122	0.186093	0.645602	0.481606	0.64847	0.554874	0.42423	0.494677	0.707254	0.829433	0.918554	0.818414
ENST00000542471.2_utr3_5_0_chr14_100530042_f	0.37935	0.353141	0.733003	0.488498	0.999442	0.885897	0.595066	0.822004	0.981208	0.759595	0.802384	0.847729
ENST00000370152.8_utr3_11_0_chr1_100082210_f	0.684145	0.355781	0.101792	0.380573	0.784786	0.801088	0.436735	0.647282	0.911621	0.816545	0.679042	0.802403
ENST00000590695.2_utr3_2_0_chr19_1357009_f	0.330495	0.523057	0.243483	0.365678	0.282422	0.464265	0.526754	0.412879	0.616489	0.506013	0.688923	0.603809
ENST00000638270.1_utr3_2_0_chr11_93811853_f	0.675704	0.683436	0.513948	0.624363	0.563613	0.615448	0.648842	0.597824	0.789806	0.729685	1.08579	0.868427
ENST00000396354.6_utr3_8_0_chr16_15724252_f	0.888336	0.48658	0.456397	0.610438	0.856132	0.905419	0.928816	0.906173	0.926061	0.807897	0.961421	0.89846
ENST00000396355.5_utr3_9_0_chr16_15724252_f	0.888336	0.48658	0.456397	0.610438	0.856132	0.905419	0.928816	0.865711	0.926061	0.807897	0.961421	0.89846
ENST00000216923.5_utr3_0_0_chr20_52151278_r	0.638914	0.650756	0.449501	0.579724	0.870317	0.81016	0.478679	0.740059	0.933733	1.02667	0.730618	0.897007
ENST00000346617.8_utr3_0_0_chr20_52151278_r	0.638914	0.650756	0.449501	0.579724	0.870317	0.81016	0.478679	0.738427	0.933733	1.02667	0.730618	0.897007
ENST00000371515.8_utr3_0_0_chr20_52151278_r	0.638914	0.650756	0.449501	0.579724	0.870317	0.81016	0.478679	0.749708	0.933733	1.02667	0.730618	0.897007
ENST00000396032.8_utr3_0_0_chr20_50890336_r	0.649154	0.241062	0.571973	0.487396	0.77576	0.733956	0.52779	0.702485	0.707166	0.759035	0.975323	0.813842
ENST00000379077.8_utr3_0_0_chr11_32387775_r	0.34381	0.340602	0.165577	0.28333	0.897139	0.909755	0.268645	0.673807	0.769406	1.53245	0.62626	0.976038
ENST00000332351.8_utr3_0_0_chr11_32387784_r	0.344465	0.34125	0.165892	0.283869	0.897139	0.909755	0.268645	0.691374	0.769406	1.53245	0.62626	0.976038
ENST00000379079.7_utr3_0_0_chr11_32387775_r	0.344465	0.34125	0.165892	0.283869	0.897139	0.909755	0.268645	0.675371	0.769406	1.53245	0.62626	0.976038
ENST00000452863.8_utr3_0_0_chr11_32387775_r	0.344465	0.34125	0.165892	0.283869	0.897139	0.909755	0.268645	0.724651	0.769406	1.53245	0.62626	0.976038
ENST00000530998.5_utr3_0_0_chr11_32387778_r	0.344465	0.34125	0.165892	0.283869	0.897139	0.909755	0.268645	0.702918	0.769406	1.53245	0.62626	0.976038
ENST00000290759.9_utr3_5_0_chr15_76341836_f	0.54784	0.572966	0.83101	0.650605	0.597909	0.489105	0.399522	0.494574	0.482321	0.240061	0.461326	0.39457
ENST00000442798.5_utr3_10_0_chr2_170965790_f	0.793119	0.534809	0.594376	0.640768	0.882369	0.932062	0.745402	0.862957	0.907064	0.741149	1.12181	0.923341
ENST00000554484.1_utr3_0_0_chr12_121419898_f	0.968174	0.88565	0.968788	0.940871	0.595127	0.635067	0.483121	0.580333	0.904339	0.743601	0.684027	0.777322
ENST00000368848.6_utr3_11_0_chr1_151581708_f	0.725196	0.207659	0.458678	0.463845	0.695465	0.910303	0.714609	0.74818	0.754411	0.807643	0.786751	0.782935
ENST00000368849.8_utr3_12_0_chr1_151581708_f	0.725196	0.207659	0.458678	0.463845	0.695465	0.910303	0.714609	0.729779	0.754411	0.807643	0.786751	0.782935
ENST00000392712.7_utr3_10_0_chr1_151581708_f	0.725196	0.207659	0.458678	0.463845	0.695465	0.910303	0.714609	0.786526	0.754411	0.807643	0.786751	0.782935
ENST00000557682.6_utr3_4_0_chr15_92897724_f	0.805493	0.670589	0.797847	0.757977	0.837957	0.837212	0.589113	0.775344	0.860709	1.05698	0.994082	0.970592
ENST00000521974.1_utr3_1_0_chr8_116771456_f	0.576933	0.548683	0.496686	0.540767	0.559153	0.594422	0.413273	0.522747	0.566076	0.876567	0.979798	0.80748
ENST00000376495.4_utr3_0_0_chr10_23440904_f	0.564466	0.0233309	0.176155	0.254651	0.322558	0.413646	0.2744	0.353153	0.642948	0.457184	0.737266	0.612466
ENST00000287461.8_utr3_0_0_chr16_30602558_r	0.542903	0.591477	0.522743	0.552374	0.635463	0.634441	0.653734	0.625823	0.559577	0.709328	0.768023	0.678976
ENST00000452015.9_utr3_0_0_chr14_23295652_r	0.698827	0.211152	0.059357	0.323112	0.760889	0.840036	0.619987	0.736399	0.993386	0.53761	0.848142	0.793046
ENST00000265087.8_utr3_0_0_chr5_173314713_r	0.577841	0.332452	0.780893	0.563728	0.682705	0.748869	0.790292	0.750296	0.756975	0.828614	0.929092	0.838227
ENST00000371180.6_utr3_0_0_chr1_61681049_r	0.836397	0.442741	0.484197	0.587779	0.894302	1.09282	1.02672	0.984139	1.10842	1.07972	0.689836	0.959326
ENST00000650978.1_utr3_0_0_chr2_214728571_r	0.731089	0.378593	0.56524	0.558307	0.591674	0.602314	0.239438	0.48301	0.771191	0.924995	0.934069	0.876752
ENST00000523432.5_utr3_2_0_chr8_48060829_f	0.757741	0.843573	0.640126	0.747147	0.907552	0.960856	0.831847	0.910608	0.954818	0.898534	0.836649	0.896667
ENST00000582724.1_utr3_2_0_chr17_64515788_f	0.829072	0.385446	0.581846	0.598788	0.778906	0.888127	0.783356	0.816095	0.743599	0.977843	0.955647	0.892363
ENST00000317276.9_utr3_0_0_chr17_8140472_r	0.67433	0.735388	0.71884	0.709519	0.701741	0.720583	0.54989	0.669194	0.73723	1.09186	0.991102	0.940064
ENST00000581082.5_utr3_0_0_chr17_8140477_r	0.67433	0.735388	0.71884	0.709519	0.701741	0.720583	0.54989	0.691817	0.73723	1.09186	0.991102	0.940064
ENST00000561908.1_utr3_0_0_chr16_71447600_r	0.72002	0.168603	0.327508	0.405377	0.691711	0.708066	0.347442	0.583824	0.872496	1.38812	0.659488	0.973367
ENST00000512465.5_utr3_16_0_chr4_2699680_f	0.459378	0.0497658	0.422107	0.310417	0.659769	0.679086	0.493769	0.609405	0.576276	1.24701	0.61122	0.811501
ENST00000513898.5_utr3_16_0_chr4_2699680_f	0.459378	0.0497658	0.422107	0.310417	0.659769	0.679086	0.493769	0.621068	0.576276	1.24701	0.61122	0.811501
ENST00000559923.1_utr3_0_0_chr14_103336764_f	0.69771	0.47796	0.90246	0.69271	0.909078	0.931581	0.736107	0.851368	0.888551	1.03334	0.983365	0.968419
ENST00000222803.9_utr3_0_0_chr7_30010587_r	0.788511	0.140024	0.178596	0.369044	0.865565	0.862978	0.690425	0.828924	1.17435	0.659797	0.805595	0.879915
ENST00000311772.10_utr3_6_0_chr1_27850447_f	0.71733	0.499623	0.737401	0.651451	0.774904	0.811594	0.752615	0.758604	0.754167	0.989649	0.815755	0.85319
ENST00000373931.8_utr3_6_0_chr1_27850447_f	0.71733	0.499623	0.737401	0.651451	0.774904	0.811594	0.752615	0.805681	0.754167	0.989649	0.815755	0.85319
ENST00000311350.8_utr3_0_0_chr7_35632659_r	0.425382	0.194552	0.370487	0.33014	0.755073	0.893936	0.825259	0.83729	0.894033	1.27689	0.381643	0.850856
ENST00000396081.5_utr3_0_0_chr7_35632659_r	0.425382	0.194552	0.370487	0.33014	0.755073	0.893936	0.825259	0.846487	0.894033	1.27689	0.381643	0.850856
ENST00000301761.6_utr3_3_0_chr11_61446072_f	0.703952	0.46721	0.695606	0.622256	0.694301	0.763602	0.683673	0.711712	0.791867	0.824395	1.29312	0.969794
ENST00000359530.7_utr3_0_0_chr8_53715543_r	0.758908	0.760724	0.832192	0.783941	0.841862	0.912232	0.791901	0.84715	0.999157	0.836953	0.884552	0.906887
ENST00000300584.7_utr3_0_0_chr15_77994985_r	0.739646	0.144263	0.554548	0.479486	0.73323	0.791399	0.922252	0.825596	0.954908	0.76686	0.823465	0.848411
ENST00000430580.6_utr3_0_0_chr1_16562319_r	0.884332	0.616084	0.589747	0.696721	0.888536	0.906099	0.660251	0.810472	0.82718	1.10626	1.00354	0.978994
ENST00000409931.7_utr3_0_0_chr15_77994986_r	0.739646	0.144263	0.554548	0.479486	0.732068	0.791787	0.922252	0.841581	0.954908	0.76686	0.823465	0.848411
ENST00000524540.1_utr3_1_0_chr11_57672021_f	0.757903	0.781821	0.742544	0.760756	0.70625	0.864649	1.06236	0.842017	0.671018	0.393859	0.0997293	0.388202
ENST00000264668.6_utr3_14_0_chr5_7900059_f	0.61224	0.0705924	0.392601	0.358478	0.703112	0.718699	0.614964	0.686128	1.01892	0.58874	0.662711	0.756791
ENST00000611519.4_utr3_0_0_chr13_71437966_r	0.690491	0.324427	0.717106	0.577341	0.823329	0.895599	0.711543	0.834233	0.933119	0.928489	0.739458	0.867022
ENST00000613252.5_utr3_0_0_chr13_71437966_r	0.690491	0.324427	0.717106	0.577341	0.823329	0.895599	0.711543	0.800949	0.933119	0.928489	0.739458	0.867022
ENST00000620444.4_utr3_0_0_chr13_71437966_r	0.690491	0.324427	0.717106	0.577341	0.823329	0.895599	0.711543	0.765544	0.933119	0.928489	0.739458	0.867022
ENST00000264954.5_utr3_0_0_chr4_7058895_r	0.741269	0.657638	0.79421	0.731039	0.869034	0.860478	0.655397	0.790295	0.820834	1.10186	0.927914	0.950203
ENST00000506042.5_utr3_2_0_chr5_179812407_f	0.516594	0.665272	0.215242	0.465703	0.941454	0.890866	0.80401	0.883999	1.07159	0.536448	1.13691	0.91498
ENST00000486498.1_utr3_4_0_chr2_170965790_f	0.791645	0.552294	0.601699	0.648546	0.88031	0.936536	0.750224	0.849899	0.893744	0.745849	1.11928	0.919623
ENST00000358691.10_utr3_0_0_chr17_67070444_r	0.691255	0.330804	0.416673	0.479577	0.816175	0.914546	0.436852	0.719673	0.867547	1.22482	0.707039	0.933134
ENST00000371284.9_utr3_9_0_chr1_54741411_f	0.758371	0.82465	0.749443	0.777488	0.858475	0.781884	0.720255	0.794874	0.814346	0.940356	1.0509	0.9352
ENST00000425300.6_utr3_32_0_chr1_54741411_f	0.758371	0.82465	0.749443	0.777488	0.858475	0.781884	0.720255	0.804937	0.814346	0.940356	1.0509	0.9352
ENST00000486091.1_utr3_1_0_chr1_54741411_f	0.758371	0.82465	0.749443	0.777488	0.858475	0.781884	0.720255	0.822359	0.814346	0.940356	1.0509	0.9352
ENST00000222597.6_utr3_5_0_chr7_107759179_f	0.491767	0.066436	0.651496	0.403233	0.496258	0.566235	0.251887	0.454981	0.634803	0.945807	0.89357	0.824727
ENST00000620927.1_utr3_1_0_chr17_36589208_f	0.541322	0.588917	0.345256	0.491832	0.638087	0.621096	0.365976	0.546701	1.1366	0.705037	0.695945	0.845859
ENST00000510942.5_utr3_0_0_chr5_88720829_r	0.524991	0.274596	0.160489	0.320025	0.725922	0.862505	0.235584	0.623068	0.993957	1.42252	0.506975	0.974484
ENST00000559085.5_utr3_0_0_chr15_36891256_r	0.497983	0.599782	0.10752	0.401762	0.841599	0.870951	0.384138	0.691154	1.22457	1.10489	0.570671	0.96671
ENST00000560570.5_utr3_0_0_chr15_36891256_r	0.497983	0.599782	0.10752	0.401762	0.841599	0.870951	0.384138	0.688479	1.22457	1.10489	0.570671	0.96671
ENST00000340437.8_utr3_0_0_chr11_61402641_r	0.795553	0.785145	0.869725	0.816807	0.846632	0.820872	0.620426	0.783919	0.921389	1.02554	0.972301	0.973078
ENST00000619381.4_utr3_0_0_chr12_109088188_r	0.681916	0.744754	0.846534	0.757734	0.867323	0.953408	1.00066	0.90645	0.7977	1.00061	1.12619	0.974834
ENST00000646394.1_utr3_7_0_chr20_3923295_f	0.820576	0.679102	0.686108	0.728595	0.826441	0.9682	0.871613	0.90008	0.883483	1.1547	0.826564	0.954915
ENST00000377316.6_utr3_0_0_chr11_64803510_r	0.807644	0.8609	0.803241	0.823928	0.860559	0.826385	0.802952	0.857388	0.92373	0.845444	1.01138	0.926851
ENST00000497160.5_utr3_0_0_chr16_71447597_r	0.719305	0.168213	0.326752	0.404757	0.690439	0.707166	0.346252	0.58632	0.866214	1.37481	0.653167	0.964732
ENST00000394888.8_utr3_0_0_chr11_61402649_r	0.79623	0.788668	0.869866	0.818255	0.846544	0.820685	0.620305	0.789407	0.921204	1.02549	0.974774	0.973823
ENST00000349014.8_utr3_0_0_chr20_50890349_r	0.641563	0.20652	0.566551	0.471544	0.779243	0.73829	0.530552	0.711066	0.692808	0.75598	0.973577	0.807455
ENST00000485939.5_utr3_6_0_chr3_107772628_f	0.631845	0.583071	0.656579	0.623831	0.858141	0.883303	0.654838	0.79227	1.23963	1.04898	0.654897	0.981169
ENST00000421807.7_utr3_0_0_chr17_1494577_r	0.741276	0.101287	0.52411	0.455558	1.13426	1.13255	0.618256	0.95733	0.840389	0.925666	1.13505	0.967037
ENST00000523948.5_utr3_1_0_chr8_55785780_f	0.549854	0.636856	0.600697	0.595802	0.670314	0.744679	0.568673	0.690674	0.779984	1.35672	0.786986	0.974562
ENST00000259324.5_utr3_3_0_chr9_128916372_f	0.635428	0.727948	0.668752	0.677376	0.807188	0.902393	0.837596	0.858498	0.695886	1.20096	1.00123	0.966028
ENST00000372599.7_utr3_2_0_chr9_128916372_f	0.635428	0.727948	0.668752	0.677376	0.807188	0.902393	0.837596	0.853098	0.695886	1.20096	1.00123	0.966028
ENST00000372600.8_utr3_3_0_chr9_128916372_f	0.635428	0.727948	0.668752	0.677376	0.807188	0.902393	0.837596	0.863957	0.695886	1.20096	1.00123	0.966028
ENST00000434578.6_utr3_3_0_chr1_15219394_f	0.609877	0.120857	0.425212	0.385315	0.49339	0.550039	0.615258	0.548907	0.745008	0.65354	0.620418	0.672989
ENST00000232607.7_utr3_5_0_chr3_124744085_f	0.775178	0.568493	0.738635	0.694102	0.826787	0.877674	0.700359	0.777694	0.819491	1.16759	0.871598	0.952892
ENST00000492440.1_utr3_1_0_chr3_9826997_f	0.516207	0.155681	0.477881	0.383256	0.76786	0.654648	0.0387498	0.468583	0.70673	1.2219	0.900406	0.943011
ENST00000400796.7_utr3_2_0_chr1_15219744_f	0.609877	0.120857	0.425212	0.385315	0.493965	0.550679	0.615974	0.571051	0.744491	0.653087	0.619988	0.672522
ENST00000566455.1_utr3_2_0_chr16_77198108_f	0.633686	0.860548	0.76014	0.751458	0.841163	0.80485	0.792677	0.842951	0.793387	0.997623	1.07454	0.955183
ENST00000514028.5_utr3_0_0_chr5_88720825_r	0.527516	0.275917	0.161262	0.321565	0.727853	0.870655	0.236584	0.609849	0.989151	1.42159	0.50794	0.972894
ENST00000625585.2_utr3_0_0_chr5_88720825_r	0.527516	0.275917	0.161262	0.321565	0.727853	0.870655	0.236584	0.593478	0.989151	1.42159	0.50794	0.972894
ENST00000456380.5_utr3_8_0_chr3_185931577_r	0.541098	0.594475	0.422994	0.519523	0.565207	0.661741	0.425731	0.546247	0.329648	0.383126	0.353957	0.355577
ENST00000419367.8_utr3_12_0_chr1_186419077_f	0.666907	0.467889	0.868464	0.667753	0.859098	0.848304	0.906803	0.855521	1.19751	0.853616	0.871313	0.974147
ENST00000521508.2_utr3_3_0_chr13_52028591_f	0.712564	0.172916	0.548245	0.477908	0.918869	0.999362	0.898508	0.955196	0.879292	1.01111	0.647024	0.845809
ENST00000281928.8_utr3_0_0_chr12_115953872_r	0.714648	0.178806	0.383223	0.425559	0.819921	0.817672	0.769257	0.803992	1.16942	1.20421	0.4915	0.955043
ENST00000314940.7_utr3_0_0_chr5_137745651_r	0.848649	0.784226	0.807369	0.813414	0.871437	0.890108	0.799843	0.828491	0.933086	1.14537	0.869996	0.982819
ENST00000471326.5_utr3_0_0_chr1_154272868_f	0.932829	1.09178	0.693805	0.906138	0.373219	0.302365	0.412858	0.370411	0.608775	0.226721	0.758235	0.531244
ENST00000330173.5_utr3_4_0_chr19_37485234_f	0.593004	0.243278	0.434235	0.423506	0.718493	0.667669	0.349684	0.595156	0.947223	1.47672	0.569702	0.997883
ENST00000393792.3_utr3_0_0_chr5_172209646_r	0.84526	0.15248	0.512751	0.503497	0.727492	0.829552	0.631046	0.705135	0.697289	1.05335	1.23088	0.993842
ENST00000476758.1_utr3_0_0_chr10_27204447_r	0.51753	0.288316	0.102996	0.302947	0.928154	1.03113	0.0368126	0.67821	0.945456	1.06762	0.835734	0.949604
ENST00000278772.9_utr3_0_0_chr20_2481817_r	0.528189	0.167715	0.338464	0.344789	0.593716	0.633339	0.277669	0.518288	0.541486	0.653569	0.801555	0.665537
ENST00000612935.4_utr3_0_0_chr20_2481823_r	0.528189	0.167715	0.338464	0.344789	0.593716	0.633339	0.277669	0.489475	0.541486	0.653569	0.801555	0.665537
ENST00000617391.4_utr3_0_0_chr20_2481823_r	0.528189	0.167715	0.338464	0.344789	0.593716	0.633339	0.277669	0.490037	0.541486	0.653569	0.801555	0.665537
ENST00000338663.11_utr3_8_0_chr11_62888694_f	0.83939	0.766328	0.868021	0.82458	0.819996	0.859152	0.654044	0.790036	0.926644	1.03162	0.947555	0.968606
ENST00000554986.2_utr3_0_0_chr14_60644696_r	0.483654	0.568283	0.503931	0.518623	0.560237	0.587449	0.457416	0.534087	0.58289	0.647445	0.849964	0.693433
ENST00000358700.7_utr3_0_0_chr16_71447619_r	0.76676	0.169803	0.328404	0.421656	0.681247	0.709233	0.316399	0.60452	0.852812	1.20856	0.698498	0.919957
ENST00000253048.10_utr3_0_0_chr19_47064187_r	0.578415	0.136892	0.666283	0.46053	0.70317	0.721047	0.681241	0.711102	0.688225	0.904991	0.77654	0.789918
ENST00000601973.1_utr3_0_0_chr19_47064192_r	0.578415	0.136892	0.666283	0.46053	0.70317	0.721047	0.681241	0.675604	0.688225	0.904991	0.77654	0.789918
ENST00000497356.1_utr3_0_0_chr3_52693170_f	0.575123	0.368998	0.623422	0.522514	0.854449	0.997484	0.513653	0.770665	0.637088	1.07356	1.10838	0.939678
ENST00000371281.4_utr3_9_0_chr1_54741514_f	0.769839	0.799496	0.762054	0.77713	0.883487	0.799719	0.697521	0.800559	0.833201	0.922277	1.06655	0.940677
ENST00000491790.1_utr3_0_0_chr1_153759674_f	0.186017	0.0397126	0.402002	0.209244	0.384138	0.541883	0.389326	0.464825	0.511118	0.34644	0.489139	0.448899
ENST00000545203.2_utr3_7_0_chr1_64178856_f	0.847263	0.207234	0.0276463	0.360714	0.594003	0.72703	0.657791	0.693272	1.10969	0.624783	0.974056	0.902842
ENST00000264874.7_utr3_11_0_chr6_7414238_f	0.789507	0.469389	0.670427	0.643108	0.766741	0.808465	1.00798	0.853285	0.719589	1.07833	1.07852	0.958813
ENST00000288840.10_utr3_3_0_chr15_66781536_f	0.664836	0.180469	0.337881	0.394395	0.657861	0.729898	0.354204	0.619571	0.636231	0.750188	0.928769	0.771729
ENST00000535296.5_utr3_10_0_chr11_62888694_f	0.831023	0.753401	0.876786	0.820403	0.840941	0.884581	0.6769	0.786819	0.913161	1.0427	0.963669	0.973177
ENST00000672937.1_utr3_8_0_chr6_110894001_f	0.744474	0.567823	0.614147	0.642148	0.72043	0.763926	0.625087	0.679458	0.732927	1.02396	0.791539	0.849476
ENST00000261888.10_utr3_0_0_chr15_65258094_r	0.806817	0.770175	0.692958	0.75665	1.07097	0.998465	0.839541	0.966449	0.9129	1.05023	0.847203	0.936778
ENST00000371079.6_utr3_8_0_chr1_64178856_f	0.847893	0.207638	0.0277001	0.361077	0.594496	0.726146	0.657842	0.678966	1.10716	0.623359	0.971836	0.900784
ENST00000367161.7_utr3_0_0_chr1_205142505_r	0.68099	0.18097	0.40656	0.42284	0.734638	0.867043	0.318862	0.665821	0.792987	0.893043	0.818416	0.834815
ENST00000367162.8_utr3_0_0_chr1_205142505_r	0.68099	0.18097	0.40656	0.42284	0.734638	0.867043	0.318862	0.63101	0.792987	0.893043	0.818416	0.834815
ENST00000277225.10_utr3_12_0_chr9_107011031_f	0.751696	0.0876163	0.142183	0.327165	1.07922	0.988852	0.40302	0.809622	1.02179	1.15384	0.667319	0.947651
ENST00000443649.8_utr3_0_0_chr12_122207663_r	0.8743	0.647849	0.75688	0.759676	0.93651	0.991888	0.784992	0.951515	1.08486	1.0797	0.817586	0.994048
ENST00000377658.8_utr3_0_0_chr1_6590724_r	0.704366	0.340992	0.459426	0.501595	0.495426	0.637391	0.661207	0.607091	0.683814	0.705155	0.818275	0.735748
ENST00000528062.7_utr3_0_0_chr20_35703898_r	0.808983	0.561918	0.61298	0.661293	1.06449	0.788365	0.729344	0.846296	0.899285	0.910803	0.887576	0.899221
ENST00000236412.11_utr3_5_0_chr1_27850447_f	0.691313	0.582525	0.735245	0.669695	0.770852	0.816233	0.755278	0.822371	0.737181	1.01315	0.798946	0.849758
ENST00000370454.9_utr3_2_0_chr1_89714983_f	0.535206	0.118778	0.255632	0.303205	0.714602	0.840764	0.509278	0.734073	0.698238	0.98853	0.450369	0.712379
ENST00000369583.4_utr3_3_0_chr10_110510427_f	0.592865	0.366598	0.433656	0.464373	0.592442	0.65531	0.617504	0.607495	0.691142	0.647438	1.31303	0.883871
ENST00000308275.8_utr3_6_0_chr15_75933103_f	0.617229	0.482728	0.484669	0.528209	0.690793	0.661036	0.303589	0.547696	0.958687	0.901496	0.640461	0.833548
ENST00000483012.1_utr3_5_0_chr7_148828740_r	0.726687	0.7028	0.766786	0.732091	0.92895	0.952406	0.694683	0.865029	0.90797	0.980185	0.833626	0.907261
ENST00000377577.10_utr3_0_0_chr1_6634170_r	0.756174	0.442962	0.4058	0.534978	0.87033	0.885045	0.394442	0.707025	0.981151	0.738689	1.25079	0.99021
ENST00000437681.1_utr3_1_0_chr1_28508830_f	0.729849	0.624432	0.750689	0.701657	0.70343	0.820853	0.485581	0.644522	0.912075	1.17144	0.836719	0.973411
ENST00000375261.8_utr3_0_0_chr17_75272981_r	0.875471	1.08189	1.01325	0.990206	0.800484	0.787323	0.997792	0.874646	0.669928	0.842031	0.853161	0.788373
ENST00000468785.1_utr3_1_0_chr6_30652806_f	0.631221	0.652862	0.417359	0.567147	0.652731	0.846675	0.986614	0.819255	0.861588	1.02389	0.686635	0.857372
ENST00000373064.9_utr3_9_0_chr9_128107445_f	0.609446	0.577356	0.436409	0.54107	0.664603	0.574347	0.500786	0.590431	0.585201	0.861556	0.779851	0.742202
ENST00000373066.9_utr3_10_0_chr9_128107445_f	0.609446	0.577356	0.436409	0.54107	0.664603	0.574347	0.500786	0.580418	0.585201	0.861556	0.779851	0.742202
ENST00000373068.6_utr3_9_0_chr9_128107445_f	0.609446	0.577356	0.436409	0.54107	0.664603	0.574347	0.500786	0.558952	0.585201	0.861556	0.779851	0.742202
ENST00000373069.9_utr3_10_0_chr9_128107445_f	0.609446	0.577356	0.436409	0.54107	0.664603	0.574347	0.500786	0.6007	0.585201	0.861556	0.779851	0.742202
ENST00000432073.6_utr3_9_0_chr9_128107445_f	0.609446	0.577356	0.436409	0.54107	0.664603	0.574347	0.500786	0.565591	0.585201	0.861556	0.779851	0.742202
ENST00000645081.1_utr3_0_0_chr20_50890372_r	0.642669	0.239376	0.584556	0.488867	0.770737	0.702234	0.473425	0.676054	0.655899	0.828148	1.0329	0.838981
ENST00000377889.6_utr3_9_0_chr11_62888694_f	0.84269	0.771107	0.867393	0.827063	0.814782	0.8514	0.643064	0.763524	0.931408	1.01782	0.948952	0.966059
ENST00000353548.11_utr3_0_0_chr12_122207669_r	0.87434	0.651611	0.756475	0.760809	0.935488	0.991968	0.783843	0.915551	1.08342	1.07835	0.816717	0.992829
ENST00000464942.7_utr3_0_0_chr12_122207668_r	0.87434	0.651611	0.756475	0.760809	0.935488	0.991968	0.783843	0.897568	1.08342	1.07835	0.816717	0.992829
ENST00000650715.1_utr3_0_0_chr12_122207668_r	0.87434	0.651611	0.756475	0.760809	0.935488	0.991968	0.783843	0.900146	1.08342	1.07835	0.816717	0.992829
ENST00000314852.2_utr3_0_0_chr15_75639085_r	0.566453	0.576975	0.700493	0.61464	0.59038	0.651293	0.545581	0.603411	0.658736	0.790034	0.959004	0.802591
ENST00000403490.2_utr3_0_0_chr15_75639087_r	0.566453	0.576975	0.700493	0.61464	0.59038	0.651293	0.545581	0.579032	0.658736	0.790034	0.959004	0.802591
ENST00000240662.3_utr3_0_0_chr12_21764955_r	0.453801	0.106525	0.870532	0.476953	0.479869	0.448828	0.360572	0.427792	0.724984	0.959814	1.19935	0.961381
ENST00000373313.3_utr3_0_0_chr20_40685848_r	0.424742	0.104094	0.390965	0.3066	0.659183	0.630701	0.346924	0.548349	0.564031	0.526133	0.639716	0.576627
ENST00000532486.5_utr3_2_0_chr8_143693671_f	0.414197	0.0531179	0.551545	0.33962	0.663967	0.764716	0.958727	0.825115	0.897181	0.827522	0.481914	0.735539
ENST00000263997.11_utr3_0_0_chr16_68298034_r	0.765635	0.414124	0.744489	0.641416	0.937025	0.897944	0.672004	0.80385	0.827655	1.15261	0.895087	0.95845
ENST00000427726.5_utr3_10_0_chr7_120974728_f	0.691775	0.768558	0.639319	0.699884	0.688156	0.843833	0.797718	0.754828	0.748278	1.1733	0.933729	0.951769
ENST00000559011.1_utr3_0_0_chr14_103338177_f	0.481818	0.149592	0.205539	0.278983	0.402616	0.298643	0.331104	0.328765	0.726238	0.397338	0.510713	0.544763
ENST00000359534.4_utr3_0_0_chr6_39188971_r	0.608888	0.65363	0.222765	0.495094	0.629964	0.60953	0.578366	0.627313	1.00435	0.567145	1.22088	0.930791
ENST00000638627.2_utr3_4_0_chr5_177204120_f	1.04679	1.00576	0.913945	0.988833	0.904192	1.00464	0.721362	0.927491	0.58269	0.949466	0.605968	0.712708
ENST00000644863.1_utr3_4_0_chr5_177204120_f	1.04679	1.00576	0.913945	0.988833	0.904192	1.00464	0.721362	0.880405	0.58269	0.949466	0.605968	0.712708
ENST00000583277.1_utr3_1_0_chr17_7564959_f	0.26599	0.371778	0.307503	0.315091	0.40068	0.372519	0.611444	0.488723	0.374995	0.595745	0.562999	0.511246
ENST00000374825.9_utr3_12_0_chr6_32980719_f	0.714084	0.705592	0.780085	0.733253	0.753814	0.802762	0.618625	0.744401	0.769532	0.931988	0.999282	0.900267
ENST00000358656.9_utr3_5_0_chr8_143694531_f	0.416143	0.0533675	0.554136	0.341216	0.657766	0.765154	0.949772	0.785297	0.897181	0.827522	0.481914	0.735539
ENST00000235372.11_utr3_9_0_chr1_13823159_f	0.867172	0.500946	0.525818	0.631312	0.912152	0.92281	0.684408	0.825751	0.80605	0.900896	1.11473	0.940559
ENST00000542215.5_utr3_8_0_chrX_41344256_f	0.555973	0.437301	0.585253	0.526176	0.691845	0.736778	0.405347	0.627421	0.637411	0.890528	1.33331	0.953751
ENST00000406797.5_utr3_0_0_chr7_549198_r	0.717853	1.0507	1.04917	0.939241	1.05338	1.02093	0.728126	0.957168	0.862419	0.129266	0.37484	0.455508
ENST00000537384.6_utr3_0_0_chr7_549198_r	0.717853	1.0507	1.04917	0.939241	1.05338	1.02093	0.728126	0.909581	0.862419	0.129266	0.37484	0.455508
ENST00000544935.5_utr3_0_0_chr7_549197_r	0.717853	1.0507	1.04917	0.939241	1.05338	1.02093	0.728126	0.958208	0.862419	0.129266	0.37484	0.455508
ENST00000243903.6_utr3_8_0_chr20_38771817_f	0.909469	1.05049	1.00836	0.989439	0.822419	0.680139	0.723395	0.752742	0.849565	0.901058	0.88066	0.877094
ENST00000342702.7_utr3_2_0_chr14_102209881_f	0.62878	0.469498	0.233291	0.443856	0.612137	0.726626	0.785594	0.704161	0.841402	0.596662	1.44725	0.96177
ENST00000590506.1_utr3_2_0_chr18_58396167_f	0.723837	0.347885	0.20593	0.425884	1.07795	0.994844	0.474675	0.834108	1.1123	1.1717	0.632312	0.972102
ENST00000323180.10_utr3_0_0_chr11_45932566_r	0.631278	0.87748	0.351444	0.620067	0.82469	0.846084	0.932155	0.879051	0.906967	1.04926	0.829657	0.928628
ENST00000374831.8_utr3_12_0_chr6_32980719_f	0.714446	0.705663	0.780163	0.733424	0.753677	0.802524	0.618528	0.725814	0.768961	0.931918	0.999299	0.900059
ENST00000395287.5_utr3_12_0_chr6_32980719_f	0.714446	0.705663	0.780163	0.733424	0.753677	0.802524	0.618528	0.731645	0.768961	0.931918	0.999299	0.900059
ENST00000449025.5_utr3_11_0_chr6_32980719_f	0.714446	0.705663	0.780163	0.733424	0.753677	0.802524	0.618528	0.743248	0.768961	0.931918	0.999299	0.900059
ENST00000449085.3_utr3_11_0_chr6_32980719_f	0.714446	0.705663	0.780163	0.733424	0.753677	0.802524	0.618528	0.71289	0.768961	0.931918	0.999299	0.900059
ENST00000482914.5_utr3_13_0_chr6_32980582_f	0.714446	0.705663	0.780163	0.733424	0.753642	0.802395	0.618575	0.732209	0.768875	0.931918	0.999299	0.900031
ENST00000566860.1_utr3_5_0_chr16_46697586_f	0.770164	0.806949	0.906355	0.827822	0.890945	0.928118	0.719949	0.837998	0.905799	1.07094	1.00037	0.992369
ENST00000294353.7_utr3_13_0_chr1_52821630_f	0.84309	0.385024	0.715094	0.647736	0.937822	0.971983	0.719596	0.837018	0.938469	1.10573	0.855671	0.966622
ENST00000354185.9_utr3_14_0_chr10_68982813_f	0.818461	0.676918	0.842269	0.779216	0.869238	0.858068	0.688779	0.811441	0.875472	1.146	0.937289	0.986254
ENST00000620315.1_utr3_14_0_chr10_68982813_f	0.818461	0.676918	0.842269	0.779216	0.869238	0.858068	0.688779	0.807032	0.875472	1.146	0.937289	0.986254
ENST00000508590.1_utr3_2_0_chr5_112162151_f	0.738664	0.761249	0.876123	0.792012	0.981745	0.974954	0.830852	0.950331	0.85625	0.941651	1.04802	0.94864
ENST00000456173.6_utr3_28_0_chr18_58396270_f	0.723926	0.352553	0.205955	0.427478	1.07854	0.995988	0.474939	0.879517	1.1123	1.1717	0.632312	0.972102
ENST00000442823.2_utr3_1_0_chr5_112162151_f	0.738678	0.761558	0.876478	0.792238	0.982415	0.975451	0.831418	0.934574	0.85625	0.941651	1.04802	0.94864
ENST00000334527.11_utr3_8_0_chr17_8467024_f	0.720949	0.61214	0.476477	0.603189	0.797547	0.763746	0.718619	0.765667	0.675259	0.785581	0.824048	0.761629
ENST00000380025.8_utr3_7_0_chr17_8466948_f	0.720949	0.61214	0.476477	0.603189	0.797547	0.763746	0.718619	0.785903	0.675259	0.785581	0.824048	0.761629
ENST00000583683.1_utr3_1_0_chr17_8466930_f	0.720949	0.61214	0.476477	0.603189	0.797547	0.763746	0.718619	0.772891	0.675259	0.785581	0.824048	0.761629
ENST00000487649.5_utr3_0_0_chr1_155247427_r	0.656338	0.391026	0.629083	0.558816	0.650521	0.85715	0.712168	0.681188	0.631481	0.877965	0.925909	0.811785
ENST00000511441.5_utr3_5_0_chr4_15630666_r	0.413362	0.705471	0.313542	0.477458	0.655119	1.13934	0.773664	0.86375	0.737359	0.830086	1.41275	0.9934
ENST00000252229.7_utr3_5_0_chr6_31509910_f	0.630105	0.605291	0.733489	0.656295	0.821071	0.758686	0.621931	0.719274	0.721016	0.998473	0.836079	0.851856
ENST00000399150.7_utr3_5_0_chr6_31509910_f	0.630105	0.605291	0.733489	0.656295	0.821071	0.758686	0.621931	0.737277	0.721016	0.998473	0.836079	0.851856
ENST00000538442.5_utr3_5_0_chr6_31509910_f	0.630105	0.605291	0.733489	0.656295	0.821071	0.758686	0.621931	0.752503	0.721016	0.998473	0.836079	0.851856
ENST00000381482.8_utr3_3_0_chr20_2143784_f	0.74717	0.590954	0.722055	0.686726	0.73529	0.763435	0.772526	0.750238	0.801901	0.906281	0.736075	0.814753
ENST00000420605.7_utr3_0_0_chr19_19201416_r	0.662893	0.675253	0.774491	0.704212	0.710297	0.724751	0.625967	0.694467	0.762363	0.868867	1.12723	0.919488
ENST00000359486.7_utr3_0_0_chr22_42160013_r	0.591051	0.43052	0.405816	0.475796	0.788638	0.750622	0.761287	0.751756	0.814491	0.975019	0.487211	0.758907
ENST00000630287.2_utr3_0_0_chr1_42926156_r	0.639901	0.560058	0.886839	0.695599	0.828357	0.929262	0.877136	0.846008	0.921154	1.01678	0.803544	0.913827
ENST00000332624.8_utr3_0_0_chr2_201377207_r	0.852602	0.114649	0.0528021	0.340018	0.704817	0.741936	0.167221	0.569341	1.13456	0.870898	0.825092	0.943518
ENST00000271628.9_utr3_0_0_chr1_149923317_r	0.752954	0.408464	0.746036	0.635818	0.74057	0.801112	0.903105	0.808606	0.830778	0.828664	1.1975	0.952315
ENST00000254940.10_utr3_4_0_chr16_69341653_f	0.787931	0.613784	0.832769	0.744828	0.863912	0.857654	0.678377	0.791224	0.925175	0.921567	0.885533	0.910758
ENST00000254941.6_utr3_3_0_chr16_69341653_f	0.787931	0.613784	0.832769	0.744828	0.863912	0.857654	0.678377	0.813361	0.925175	0.921567	0.885533	0.910758
ENST00000483311.6_utr3_0_0_chr12_111452296_r	0.668122	0.217629	0.527209	0.470987	0.553251	0.544422	0.541834	0.580927	0.971391	1.32404	0.544947	0.946793
ENST00000341170.5_utr3_0_0_chr9_97600080_r	0.815515	0.756815	0.61098	0.72777	0.761301	0.762229	0.572374	0.708424	0.811297	0.931578	1.02756	0.92348
ENST00000368309.4_utr3_0_0_chr1_156035299_r	0.808004	0.522515	0.860981	0.7305	0.957441	0.918266	0.76671	0.928006	0.931267	0.967536	0.949963	0.949589
ENST00000431138.5_utr3_11_0_chr7_87907188_f	0.766408	0.514787	0.660604	0.647267	0.841844	0.873957	0.646913	0.795803	0.737662	0.905487	1.13246	0.925202
ENST00000377891.6_utr3_11_0_chr11_62888694_f	0.838563	0.761759	0.868849	0.823057	0.828644	0.867555	0.660131	0.787915	0.917705	1.0356	0.948476	0.967259
ENST00000539507.1_utr3_2_0_chr11_62888694_f	0.838563	0.761759	0.868849	0.823057	0.828644	0.867555	0.660131	0.791897	0.917705	1.0356	0.948476	0.967259
ENST00000418203.3_utr3_4_0_chr8_143694531_f	0.434515	0.0529321	0.549615	0.345687	0.654826	0.763551	0.943526	0.791713	0.898535	0.826108	0.481662	0.735435
ENST00000532205.5_utr3_7_0_chr8_143694531_f	0.434515	0.0529321	0.549615	0.345687	0.654826	0.763551	0.943526	0.786217	0.898535	0.826108	0.481662	0.735435
ENST00000312049.10_utr3_0_0_chr11_64803516_r	0.80524	0.855314	0.80386	0.821471	0.860772	0.82992	0.807361	0.850562	0.918334	0.835436	1.00666	0.920144
ENST00000337652.5_utr3_0_0_chr11_64803524_r	0.80524	0.855314	0.80386	0.821471	0.860772	0.82992	0.807361	0.860953	0.918334	0.835436	1.00666	0.920144
ENST00000377321.5_utr3_0_0_chr11_64803516_r	0.80524	0.855314	0.80386	0.821471	0.860772	0.82992	0.807361	0.806376	0.918334	0.835436	1.00666	0.920144
ENST00000377326.7_utr3_0_0_chr11_64803516_r	0.80524	0.855314	0.80386	0.821471	0.860772	0.82992	0.807361	0.819873	0.918334	0.835436	1.00666	0.920144
ENST00000394374.6_utr3_0_0_chr11_64803524_r	0.80524	0.855314	0.80386	0.821471	0.860772	0.82992	0.807361	0.826675	0.918334	0.835436	1.00666	0.920144
ENST00000394376.5_utr3_0_0_chr11_64803524_r	0.80524	0.855314	0.80386	0.821471	0.860772	0.82992	0.807361	0.813935	0.918334	0.835436	1.00666	0.920144
ENST00000445570.5_utr3_0_0_chr6_138904861_r	0.77956	0.764332	0.511875	0.685256	0.761767	0.87113	0.732251	0.782779	0.79295	1.21471	0.909255	0.972304
ENST00000647445.1_utr3_0_0_chr12_111452445_r	0.671285	0.111833	0.555365	0.446161	0.55178	0.544378	0.555032	0.551207	0.980478	1.3411	0.556954	0.959509
ENST00000367663.8_utr3_0_0_chr6_138904860_r	0.788885	0.77198	0.537035	0.6993	0.762722	0.860143	0.728635	0.803248	0.792357	1.20733	0.923955	0.974546
ENST00000529597.5_utr3_0_0_chr6_138904861_r	0.788885	0.77198	0.537035	0.6993	0.762722	0.860143	0.728635	0.768483	0.792357	1.20733	0.923955	0.974546
ENST00000637788.1_utr3_0_0_chr1_26778099_f	0.584973	0.15079	0.586288	0.440684	0.658255	0.563742	0.543914	0.620397	0.754344	1.13969	0.607655	0.833896
ENST00000580997.1_utr3_3_0_chr17_7565717_f	0.26599	0.371778	0.307503	0.315091	0.401418	0.372167	0.610866	0.469199	0.369341	0.595745	0.562999	0.509361
ENST00000620628.4_utr3_16_0_chr17_37478054_f	0.616348	0.578215	0.682985	0.62585	0.630223	0.639117	0.706124	0.641939	0.5959	0.458837	0.522477	0.525738
ENST00000511461.5_utr3_13_0_chr5_7899914_f	0.656003	0.07263	0.371325	0.366653	0.711166	0.715848	0.604789	0.68034	1.01577	0.578524	0.680059	0.758118
ENST00000535626.6_utr3_0_0_chr16_75229062_r	1.01887	0.917721	0.857465	0.931353	0.674171	0.781542	0.585662	0.656468	0.821934	0.819889	0.671609	0.771144
ENST00000361735.4_utr3_7_0_chr1_171796757_f	0.875579	0.741272	0.921323	0.846058	0.941858	0.917141	0.73335	0.858819	0.998187	1.00963	0.99123	0.999683
ENST00000362019.7_utr3_7_0_chr1_171796757_f	0.875579	0.741272	0.921323	0.846058	0.941858	0.917141	0.73335	0.808928	0.998187	1.00963	0.99123	0.999683
ENST00000367737.9_utr3_7_0_chr1_171796757_f	0.875579	0.741272	0.921323	0.846058	0.941858	0.917141	0.73335	0.863567	0.998187	1.00963	0.99123	0.999683
ENST00000380877.7_utr3_0_0_chr15_50275392_r	0.642366	0.203652	0.48311	0.443043	0.731873	0.867107	0.179887	0.625047	1.00534	0.85639	0.829663	0.897129
ENST00000644227.1_utr3_0_0_chr12_122207695_r	0.868471	0.672393	0.774339	0.771735	0.939991	0.989071	0.77261	0.859621	1.08122	1.06996	0.82016	0.990449
ENST00000460034.5_utr3_5_0_chr3_124743915_f	0.766592	0.721759	0.690643	0.726331	0.827513	0.90755	0.652721	0.795103	0.786858	1.23181	0.975208	0.997959
ENST00000462091.5_utr3_4_0_chr3_124743915_f	0.766592	0.721759	0.690643	0.726331	0.827513	0.90755	0.652721	0.784886	0.786858	1.23181	0.975208	0.997959
ENST00000467167.5_utr3_6_0_chr3_124743915_f	0.766592	0.721759	0.690643	0.726331	0.827513	0.90755	0.652721	0.801953	0.786858	1.23181	0.975208	0.997959
ENST00000474588.5_utr3_5_0_chr3_124743915_f	0.766592	0.721759	0.690643	0.726331	0.827513	0.90755	0.652721	0.796678	0.786858	1.23181	0.975208	0.997959
ENST00000479719.5_utr3_5_0_chr3_124743915_f	0.766592	0.721759	0.690643	0.726331	0.827513	0.90755	0.652721	0.795928	0.786858	1.23181	0.975208	0.997959
ENST00000497791.5_utr3_2_0_chr3_124743915_f	0.766592	0.721759	0.690643	0.726331	0.827513	0.90755	0.652721	0.795928	0.786858	1.23181	0.975208	0.997959
ENST00000228865.3_utr3_3_0_chr12_12641999_f	0.799758	0.37044	0.478643	0.549614	0.971128	0.890718	0.515346	0.790342	0.993659	0.738015	1.09354	0.941737
ENST00000356958.8_utr3_0_0_chr19_37147438_r	0.527688	0.248918	0.468906	0.415171	0.546867	0.586395	0.4197	0.537498	1.03707	0.615336	0.562253	0.738219
ENST00000327827.12_utr3_3_0_chr16_9116913_f	0.539894	0.563346	0.515415	0.539552	0.746469	0.742738	0.375143	0.649123	0.736484	0.722002	0.885531	0.781339
ENST00000631641.2_utr3_8_0_chrX_41344239_f	0.552573	0.434627	0.581674	0.522958	0.71969	0.738333	0.386459	0.63615	0.636037	0.881444	1.33331	0.950265
ENST00000240100.7_utr3_0_0_chr8_29333064_r	0.671934	0.35255	0.265717	0.430067	0.858591	0.948658	0.304134	0.708827	0.727871	1.24624	0.842924	0.939011
ENST00000374114.8_utr3_0_0_chr20_35648925_r	0.800758	0.435869	0.550267	0.595631	0.84847	0.918086	0.386817	0.73395	1.00068	0.893385	0.973424	0.955831
ENST00000395704.8_utr3_3_0_chr17_18264092_f	0.751959	0.493197	0.0871629	0.444106	0.611909	0.556553	0.946725	0.712535	0.878721	0.70805	1.35787	0.981547
ENST00000671445.1_utr3_0_0_chr17_49600006_r	0.755478	0.496223	0.727859	0.659853	0.79168	0.82834	1.02373	0.863366	0.812081	0.851738	1.19947	0.954429
ENST00000646188.1_utr3_9_0_chr6_43521301_f	0.591416	0.58003	0.729555	0.633667	0.949769	0.735748	0.870222	0.846032	1.1045	0.83188	0.714771	0.883716
ENST00000642161.1_utr3_5_0_chrX_41344239_f	0.552573	0.434627	0.581674	0.522958	0.719083	0.74541	0.386133	0.616875	0.636037	0.881444	1.33331	0.950265
ENST00000642589.1_utr3_1_0_chrX_41344239_f	0.552573	0.434627	0.581674	0.522958	0.719083	0.74541	0.386133	0.617531	0.636037	0.881444	1.33331	0.950265
ENST00000642597.1_utr3_8_0_chrX_41344239_f	0.552573	0.434627	0.581674	0.522958	0.719083	0.74541	0.386133	0.616875	0.636037	0.881444	1.33331	0.950265
ENST00000642687.1_utr3_3_0_chrX_41344239_f	0.552573	0.434627	0.581674	0.522958	0.719083	0.74541	0.386133	0.616875	0.636037	0.881444	1.33331	0.950265
ENST00000642722.1_utr3_7_0_chrX_41344239_f	0.552573	0.434627	0.581674	0.522958	0.719083	0.74541	0.386133	0.616875	0.636037	0.881444	1.33331	0.950265
ENST00000642763.1_utr3_5_0_chrX_41344239_f	0.552573	0.434627	0.581674	0.522958	0.719083	0.74541	0.386133	0.576714	0.636037	0.881444	1.33331	0.950265
ENST00000642793.1_utr3_9_0_chrX_41344239_f	0.552573	0.434627	0.581674	0.522958	0.719083	0.74541	0.386133	0.616875	0.636037	0.881444	1.33331	0.950265
ENST00000642801.1_utr3_3_0_chrX_41344239_f	0.552573	0.434627	0.581674	0.522958	0.719083	0.74541	0.386133	0.616875	0.636037	0.881444	1.33331	0.950265
ENST00000643820.1_utr3_1_0_chrX_41344239_f	0.552573	0.434627	0.581674	0.522958	0.719083	0.74541	0.386133	0.616875	0.636037	0.881444	1.33331	0.950265
ENST00000643963.1_utr3_8_0_chrX_41344239_f	0.552573	0.434627	0.581674	0.522958	0.719083	0.74541	0.386133	0.616875	0.636037	0.881444	1.33331	0.950265
ENST00000644307.1_utr3_9_0_chrX_41344239_f	0.552573	0.434627	0.581674	0.522958	0.719083	0.74541	0.386133	0.616875	0.636037	0.881444	1.33331	0.950265
ENST00000644958.1_utr3_8_0_chrX_41344239_f	0.552573	0.434627	0.581674	0.522958	0.719083	0.74541	0.386133	0.616875	0.636037	0.881444	1.33331	0.950265
ENST00000645080.1_utr3_9_0_chrX_41344239_f	0.552573	0.434627	0.581674	0.522958	0.719083	0.74541	0.386133	0.616875	0.636037	0.881444	1.33331	0.950265
ENST00000645120.1_utr3_9_0_chrX_41344239_f	0.552573	0.434627	0.581674	0.522958	0.719083	0.74541	0.386133	0.616875	0.636037	0.881444	1.33331	0.950265
ENST00000645338.1_utr3_9_0_chrX_41344239_f	0.552573	0.434627	0.581674	0.522958	0.719083	0.74541	0.386133	0.616875	0.636037	0.881444	1.33331	0.950265
ENST00000645380.1_utr3_6_0_chrX_41344239_f	0.552573	0.434627	0.581674	0.522958	0.719083	0.74541	0.386133	0.616875	0.636037	0.881444	1.33331	0.950265
ENST00000645561.1_utr3_7_0_chrX_41344239_f	0.552573	0.434627	0.581674	0.522958	0.719083	0.74541	0.386133	0.616875	0.636037	0.881444	1.33331	0.950265
ENST00000645574.1_utr3_2_0_chrX_41344239_f	0.552573	0.434627	0.581674	0.522958	0.719083	0.74541	0.386133	0.589602	0.636037	0.881444	1.33331	0.950265
ENST00000646196.1_utr3_8_0_chrX_41344239_f	0.552573	0.434627	0.581674	0.522958	0.719083	0.74541	0.386133	0.616875	0.636037	0.881444	1.33331	0.950265
ENST00000646223.1_utr3_10_0_chrX_41344239_f	0.552573	0.434627	0.581674	0.522958	0.719083	0.74541	0.386133	0.616875	0.636037	0.881444	1.33331	0.950265
ENST00000646390.1_utr3_4_0_chrX_41344239_f	0.552573	0.434627	0.581674	0.522958	0.719083	0.74541	0.386133	0.625563	0.636037	0.881444	1.33331	0.950265
ENST00000646822.1_utr3_6_0_chrX_41344239_f	0.552573	0.434627	0.581674	0.522958	0.719083	0.74541	0.386133	0.61442	0.636037	0.881444	1.33331	0.950265
ENST00000646940.1_utr3_8_0_chrX_41344239_f	0.552573	0.434627	0.581674	0.522958	0.719083	0.74541	0.386133	0.616875	0.636037	0.881444	1.33331	0.950265
ENST00000647286.1_utr3_4_0_chrX_41344239_f	0.552573	0.434627	0.581674	0.522958	0.719083	0.74541	0.386133	0.616875	0.636037	0.881444	1.33331	0.950265
ENST00000377264.8_utr3_0_0_chr11_64894546_r	0.753858	0.222815	0.1871	0.387925	0.782444	0.880069	0.865923	0.84047	0.728663	0.895803	0.623143	0.749203
ENST00000418259.5_utr3_0_0_chr11_64894546_r	0.753858	0.222815	0.1871	0.387925	0.782444	0.880069	0.865923	0.846057	0.728663	0.895803	0.623143	0.749203
ENST00000646093.1_utr3_0_0_chrX_41344191_f	0.552771	0.434782	0.581882	0.523145	0.719331	0.745667	0.386266	0.635682	0.636037	0.881444	1.33331	0.950265
ENST00000472408.1_utr3_1_0_chr1_45618061_f	0.908995	0.569313	0.848864	0.775724	0.972513	1.0083	0.906433	0.964338	0.963585	1.09442	0.917938	0.991982
ENST00000481782.1_utr3_8_0_chr1_45618061_f	0.908995	0.569313	0.848864	0.775724	0.972513	1.0083	0.906433	0.933697	0.963585	1.09442	0.917938	0.991982
ENST00000530073.5_utr3_9_0_chr1_45618061_f	0.908995	0.569313	0.848864	0.775724	0.972513	1.0083	0.906433	0.979261	0.963585	1.09442	0.917938	0.991982
ENST00000533657.5_utr3_6_0_chr11_34099303_f	0.890868	0.767364	0.678901	0.779044	1.04302	1.00881	0.812248	0.979653	1.06222	1.06478	0.847451	0.991484
ENST00000339907.8_utr3_7_0_chr6_87261802_f	0.781063	0.195024	0.150899	0.375662	0.555352	0.724393	0.384841	0.574743	0.731208	1.28555	0.692902	0.90322
ENST00000373178.5_utr3_5_0_chr1_36093387_f	0.543745	0.658507	0.885037	0.695763	0.768482	0.76705	0.61022	0.730333	0.780176	1.21049	0.994656	0.995106
ENST00000271715.7_utr3_0_0_chr1_151402724_r	0.609615	0.558523	0.465554	0.544564	0.714726	0.749894	0.563601	0.690436	0.676742	1.05627	0.676145	0.803052
ENST00000392723.5_utr3_0_0_chr1_151402724_r	0.609615	0.558523	0.465554	0.544564	0.714726	0.749894	0.563601	0.670016	0.676742	1.05627	0.676145	0.803052
ENST00000325144.5_utr3_0_0_chr6_151364115_r	0.628796	0.0427028	0.326548	0.332683	0.779621	0.634144	0.472881	0.61621	0.717661	0.940333	0.536021	0.731338
ENST00000368863.6_utr3_0_0_chr1_151402725_r	0.61054	0.557159	0.465119	0.544273	0.715033	0.750504	0.563225	0.691756	0.676864	1.05775	0.676468	0.803695
ENST00000380492.8_utr3_14_0_chrX_14919810_f	0.894844	0.176531	0.552435	0.54127	0.891036	0.915336	0.64154	0.812244	0.908266	0.878749	1.08919	0.958735
ENST00000316059.7_utr3_10_0_chr11_58617707_f	0.815587	0.531311	0.748469	0.698455	0.841574	0.900107	0.748919	0.84902	0.986801	1.14322	0.75593	0.961984
ENST00000382850.8_utr3_29_0_chr18_58396270_f	0.723424	0.261411	0.197672	0.394169	1.05112	0.993876	0.481104	0.834649	1.13496	1.04306	0.591483	0.923168
ENST00000400345.8_utr3_30_0_chr18_58396270_f	0.723424	0.261411	0.197672	0.394169	1.05112	0.993876	0.481104	0.860929	1.13496	1.04306	0.591483	0.923168
ENST00000456986.5_utr3_30_0_chr18_58396270_f	0.723424	0.261411	0.197672	0.394169	1.05112	0.993876	0.481104	0.824393	1.13496	1.04306	0.591483	0.923168
ENST00000649651.1_utr3_1_0_chr13_52018913_f	0.701559	0.506998	1.03112	0.746561	0.707892	0.892854	0.671772	0.75732	0.493861	0.500814	0.0600052	0.35156
ENST00000315422.9_utr3_0_0_chr11_64803514_r	0.805213	0.863404	0.801753	0.823457	0.860617	0.826492	0.804488	0.845763	0.920397	0.837472	1.00649	0.921453
ENST00000377313.6_utr3_0_0_chr11_64803514_r	0.805213	0.863404	0.801753	0.823457	0.860617	0.826492	0.804488	0.783672	0.920397	0.837472	1.00649	0.921453
ENST00000328381.10_utr3_4_0_chr17_30999192_f	0.80554	0.525874	0.481169	0.604194	0.837935	0.833721	0.612887	0.782254	0.878479	1.29894	0.745666	0.974363
ENST00000416801.6_utr3_5_0_chr7_27785399_f	0.583122	0.448927	0.518996	0.517015	0.934344	1.07529	0.615285	0.876367	1.04503	0.86024	0.629755	0.84501
ENST00000416247.4_utr3_1_0_chr6_11134603_f	0.747715	0.523117	0.414441	0.561757	0.664878	0.737734	0.650486	0.65008	0.829496	1.20125	0.659497	0.896749
ENST00000483468.5_utr3_0_0_chr6_138904867_r	0.784456	0.761863	0.506919	0.684413	0.763803	0.876298	0.739455	0.786013	0.784166	1.25854	0.921549	0.988086
ENST00000615603.4_utr3_0_0_chr3_70954715_r	0.674932	0.365248	0.504697	0.514959	0.786562	0.878355	0.381324	0.657056	0.911817	1.11604	0.673779	0.900545
ENST00000568965.1_utr3_1_0_chr16_27220731_f	0.331885	0.789806	0.306433	0.476041	0.917034	0.746564	0.857614	0.83424	0.630811	0.852885	1.28391	0.922536
ENST00000413643.5_utr3_11_0_chr7_87907188_f	0.765508	0.511225	0.657221	0.644651	0.843658	0.874584	0.645649	0.796534	0.728789	0.896637	1.12751	0.917644
ENST00000376511.7_utr3_0_0_chr6_30600413_r	0.437875	0.474257	0.508213	0.473448	0.543293	0.55468	0.415837	0.503089	0.498064	0.629268	0.710656	0.612663
ENST00000613904.1_utr3_0_0_chr8_33498509_r	0.589697	0.597481	0.667812	0.61833	0.722244	0.739939	0.545128	0.677267	0.825461	0.712521	0.720216	0.752732
ENST00000469636.1_utr3_0_0_chr7_140333791_r	0.617006	0.640403	0.396413	0.551274	0.826012	0.827229	0.788343	0.845164	0.760386	1.03381	0.622475	0.805556
ENST00000541713.5_utr3_8_0_chr20_50582716_f	0.901988	0.673963	0.694013	0.756655	0.901132	0.931482	0.763252	0.853001	0.890576	1.20617	0.89817	0.998304
ENST00000356136.8_utr3_14_0_chr11_76141414_f	0.781787	0.120338	0.479289	0.460471	0.901843	0.830884	0.392953	0.656343	0.821155	0.886305	1.0256	0.911018
ENST00000555042.5_utr3_13_0_chr14_72958806_f	0.753017	0.882922	0.33869	0.65821	0.778593	0.892836	0.618164	0.805788	0.895597	1.01082	1.06712	0.991178
ENST00000448770.5_utr3_6_0_chr2_112574847_f	0.619615	0.60069	0.625427	0.615244	0.828348	0.881318	0.699893	0.830814	0.730658	1.13541	0.739777	0.868613
ENST00000596341.5_utr3_6_0_chr19_58480727_f	0.671628	0.50992	0.686952	0.622833	0.585895	0.884431	0.758328	0.735887	0.706823	1.27126	0.916229	0.96477
ENST00000447062.2_utr3_15_0_chr1_27308170_f	1.08787	1.27087	0.399582	0.919442	1.05343	1.01633	0.984687	0.993014	0.516721	0.543246	0.125817	0.395261
ENST00000358377.7_utr3_13_0_chr14_72958806_f	0.756792	0.884661	0.338948	0.660134	0.772843	0.894825	0.61496	0.752766	0.900754	1.01265	1.06905	0.99415
ENST00000394234.6_utr3_12_0_chr14_72958806_f	0.756792	0.884661	0.338948	0.660134	0.772843	0.894825	0.61496	0.748332	0.900754	1.01265	1.06905	0.99415
ENST00000288022.2_utr3_0_0_chr16_69326913_r	0.746684	0.315083	0.738545	0.600104	0.75645	0.950291	0.571214	0.736082	0.991516	0.875682	0.897857	0.921685
ENST00000305253.8_utr3_12_0_chr11_8101620_f	0.828362	0.868254	0.474609	0.723742	0.768475	0.935558	0.786187	0.824368	1.05285	1.0847	0.848233	0.99526
ENST00000306875.9_utr3_0_0_chr16_69326913_r	0.747647	0.315489	0.739498	0.600878	0.760039	0.949692	0.572597	0.769565	0.991516	0.875682	0.897857	0.921685
ENST00000324109.9_utr3_0_0_chr10_99875577_r	0.711383	0.330578	0.326934	0.456298	0.720643	0.6964	0.522852	0.644692	0.665474	1.06877	0.663713	0.799318
ENST00000543621.6_utr3_0_0_chr10_99875577_r	0.711383	0.330578	0.326934	0.456298	0.720643	0.6964	0.522852	0.667771	0.665474	1.06877	0.663713	0.799318
ENST00000636706.1_utr3_0_0_chr10_99875577_r	0.711383	0.330578	0.326934	0.456298	0.720643	0.6964	0.522852	0.665639	0.665474	1.06877	0.663713	0.799318
ENST00000455528.5_utr3_12_0_chr21_33576418_f	0.877609	0.784044	0.773392	0.811682	1.03007	0.982536	0.978682	0.985742	0.81875	1.10548	0.989984	0.971404
ENST00000478183.5_utr3_4_0_chr21_33576418_f	0.877609	0.784044	0.773392	0.811682	1.03007	0.982536	0.978682	0.967816	0.81875	1.10548	0.989984	0.971404
ENST00000381692.6_utr3_10_0_chr21_33576425_f	0.877609	0.784044	0.773392	0.811682	1.03007	0.982536	0.978682	0.996304	0.818725	1.10544	0.989954	0.971374
ENST00000359653.4_utr3_8_0_chr10_124984993_f	0.728299	0.779744	0.84313	0.783724	0.693781	0.748857	0.649001	0.687847	0.868844	0.988579	0.832623	0.896682
ENST00000184956.10_utr3_0_0_chr17_60043194_r	0.748517	0.475142	0.493128	0.572262	0.720625	0.774264	0.446379	0.622391	0.749238	0.78347	1.05607	0.862927
ENST00000436227.5_utr3_9_0_chr21_33576577_f	0.877609	0.784044	0.773392	0.811682	1.03007	0.98269	0.978682	0.986373	0.819006	1.10879	0.990026	0.972606
ENST00000264992.7_utr3_0_0_chr3_131013875_r	0.89257	1.07573	0.688261	0.885521	0.54775	0.557639	0.218675	0.449199	0.50263	0.689178	0.588583	0.593464
ENST00000514044.5_utr3_0_0_chr3_131013875_r	0.89257	1.07573	0.688261	0.885521	0.54775	0.557639	0.218675	0.470116	0.50263	0.689178	0.588583	0.593464
ENST00000375893.6_utr3_0_0_chr6_31662076_r	0.6816	0.214162	0.376674	0.424145	0.569856	0.684188	1.03071	0.76983	0.578663	1.43864	0.918361	0.978554
ENST00000375895.6_utr3_0_0_chr6_31662076_r	0.6816	0.214162	0.376674	0.424145	0.569856	0.684188	1.03071	0.770568	0.578663	1.43864	0.918361	0.978554
ENST00000375900.8_utr3_0_0_chr6_31662076_r	0.6816	0.214162	0.376674	0.424145	0.569856	0.684188	1.03071	0.747397	0.578663	1.43864	0.918361	0.978554
ENST00000335135.8_utr3_6_0_chr8_11758476_f	0.772912	0.449715	0.490211	0.570946	0.788782	0.726127	0.555419	0.690542	0.99277	0.717898	0.781544	0.830737
ENST00000603841.1_utr3_0_0_chr4_152322819_r	0.626357	0.524844	0.842507	0.664569	0.623585	0.697064	0.700415	0.647131	0.492381	0.545877	0.210522	0.41626
ENST00000399702.5_utr3_1_0_chr16_2610462_f	0.719306	0.10345	0.741857	0.521538	1.03529	0.969882	0.840522	0.946702	1.18075	0.953782	0.743635	0.959388
ENST00000391694.4_utr3_5_0_chr19_58480176_f	0.691679	0.510623	0.689649	0.63065	0.615952	0.898093	0.744361	0.776807	0.739479	1.2182	0.856302	0.937993
ENST00000335841.8_utr3_5_0_chr19_58480470_f	0.690762	0.509946	0.688735	0.629815	0.615642	0.897642	0.743987	0.779901	0.738279	1.21622	0.854912	0.93647
ENST00000594369.6_utr3_6_0_chr19_58480727_f	0.690762	0.509946	0.688735	0.629815	0.615642	0.897642	0.743987	0.741994	0.738279	1.21622	0.854912	0.93647
ENST00000582832.1_utr3_3_0_chr17_51297815_f	0.766072	0.726896	0.879893	0.790953	0.802376	0.873126	0.899328	0.850776	0.929365	0.83878	1.11335	0.960498
ENST00000372624.3_utr3_2_0_chrX_103630397_f	0.754705	0.626962	0.720343	0.70067	0.727277	0.813729	0.566598	0.700842	0.748751	0.995054	0.935127	0.892977
ENST00000372625.8_utr3_2_0_chrX_103630397_f	0.754705	0.626962	0.720343	0.70067	0.727277	0.813729	0.566598	0.723595	0.748751	0.995054	0.935127	0.892977
ENST00000484259.3_utr3_4_0_chr9_69072763_f	0.867526	0.383927	0.712036	0.654496	0.82321	0.996256	0.671621	0.807429	1.057	1.11337	0.808902	0.99309
ENST00000542527.7_utr3_2_0_chr16_22080881_f	0.569435	0.0246443	0.642655	0.412245	0.610458	0.646056	0.141382	0.444771	0.957712	1.07304	0.670774	0.900507
ENST00000377617.8_utr3_0_0_chr12_111452268_r	0.686196	0.217588	0.538125	0.480636	0.552188	0.549153	0.54133	0.547006	0.989828	1.32039	0.529498	0.946573
ENST00000550104.5_utr3_0_0_chr12_111452268_r	0.686196	0.217588	0.538125	0.480636	0.552188	0.549153	0.54133	0.549681	0.989828	1.32039	0.529498	0.946573
ENST00000659760.1_utr3_0_0_chr17_49599624_r	0.778904	0.564091	0.759986	0.700994	0.808048	0.840471	0.953023	0.850297	0.818932	0.83901	1.1558	0.937914
ENST00000283109.8_utr3_0_0_chr5_97160867_r	0.587289	0.462832	0.603195	0.551105	0.784935	0.849256	0.599988	0.717508	0.763824	0.984101	0.619709	0.789211
ENST00000442039.3_utr3_0_0_chr16_1419752_r	0.599887	0.539947	0.611104	0.583646	0.480871	0.436613	0.367543	0.433248	0.603377	1.0986	0.823634	0.841869
ENST00000454497.6_utr3_0_0_chr4_145133649_r	0.622219	0.296812	0.138968	0.352666	0.735615	0.80948	0.352338	0.636982	1.16489	0.919593	0.466805	0.850429
ENST00000369889.5_utr3_3_0_chr10_102813332_f	0.743465	0.637522	0.553551	0.644846	0.848626	0.906459	0.745572	0.809411	0.772604	0.729822	0.853708	0.785378
ENST00000353319.8_utr3_0_0_chr18_12785483_r	0.601988	0.414037	0.462901	0.492975	0.714119	0.829933	0.258208	0.587474	0.878739	0.871116	0.720765	0.82354
ENST00000260210.5_utr3_0_0_chr11_116748173_r	0.468315	0.602571	0.667141	0.579342	0.69494	0.633194	0.683492	0.70192	0.661194	0.964761	0.701769	0.775908
ENST00000596802.5_utr3_7_0_chr19_16854266_f	0.593019	0.118305	0.337225	0.349516	1.06597	1.13244	0.677928	0.970105	1.08262	1.02849	0.431124	0.847409
ENST00000368877.9_utr3_7_0_chr6_110893617_f	0.284578	0.258621	0.645392	0.396197	0.781865	0.691103	0.50977	0.632523	0.700321	0.600883	0.673281	0.658162
ENST00000424529.6_utr3_0_0_chr3_11558470_r	0.140368	0.148748	0.53979	0.276302	0.714824	0.740675	0.649844	0.664328	0.788393	1.02206	0.311173	0.70721
ENST00000447906.8_utr3_0_0_chr4_145133650_r	0.623394	0.296726	0.140141	0.353421	0.733144	0.805726	0.352118	0.637836	1.16317	0.917574	0.46578	0.84884
ENST00000373255.9_utr3_8_0_chr10_70111684_f	0.901295	0.628608	0.889343	0.806415	1.02472	0.923668	1.05476	0.984191	0.964568	1.02434	0.950128	0.97968
ENST00000409894.7_utr3_12_0_chr2_112575730_f	0.675404	0.720301	0.779553	0.725086	0.849496	0.903734	0.71826	0.804633	0.749968	1.15842	0.960873	0.956419
ENST00000634544.1_utr3_0_0_chr1_153809810_r	0.564748	0.662112	0.818252	0.681704	0.697531	0.754952	0.662603	0.684334	0.777439	0.875375	0.826027	0.82628
ENST00000514176.5_utr3_9_0_chr4_17825382_f	0.517995	0.201001	0.89281	0.537269	0.877446	0.605294	0.661513	0.716271	1.06824	0.909209	0.819863	0.932438
ENST00000645606.1_utr3_0_0_chr12_122207662_r	0.876233	0.649753	0.76539	0.763792	0.944032	0.993332	0.77114	0.892768	1.07335	1.07076	0.811314	0.985144
ENST00000542922.5_utr3_5_0_chr11_62888331_f	0.84281	0.760182	0.870071	0.824355	0.824687	0.86368	0.645855	0.768536	0.917073	1.0364	0.948983	0.967485
ENST00000467953.5_utr3_7_0_chr1_93120549_f	0.736302	0.114948	0.391197	0.414149	1.10919	1.06566	0.695184	0.95097	0.876476	1.1366	0.618831	0.877304
ENST00000497976.5_utr3_7_0_chr1_93120549_f	0.736302	0.114948	0.391197	0.414149	1.10919	1.06566	0.695184	0.978917	0.876476	1.1366	0.618831	0.877304
ENST00000334351.8_utr3_2_0_chr1_23961878_f	0.615969	0.658746	0.742126	0.67228	0.755847	0.786479	0.6197	0.704828	0.695464	1.0101	0.887864	0.864476
ENST00000311921.8_utr3_5_0_chr19_32383084_f	0.324547	0.40261	0.659196	0.462118	0.671456	0.719369	1.05406	0.828887	0.595148	0.810762	0.970692	0.7922
ENST00000355898.6_utr3_6_0_chr19_32383084_f	0.324547	0.40261	0.659196	0.462118	0.671456	0.719369	1.05406	0.839559	0.595148	0.810762	0.970692	0.7922
ENST00000376048.9_utr3_7_0_chr1_13823185_f	0.876558	0.513814	0.533723	0.641365	0.949531	0.932545	0.715908	0.828386	0.853103	0.823422	1.13281	0.936445
ENST00000509079.6_utr3_0_0_chr17_49599990_r	0.792687	0.469659	0.702761	0.655036	0.786448	0.825052	1.00365	0.836318	0.814072	0.851382	1.27117	0.978876
ENST00000426568.5_utr3_0_0_chr3_11558476_r	0.140809	0.148748	0.53979	0.276449	0.714824	0.740675	0.649844	0.695945	0.784986	1.01765	0.309828	0.704153
ENST00000288607.3_utr3_0_0_chr7_1567332_r	0.754159	0.806782	0.807419	0.789453	0.837818	0.856715	0.839223	0.885478	0.782641	0.948031	0.918142	0.882938
ENST00000504796.1_utr3_0_0_chr5_178205568_f	0.819887	0.849935	0.864926	0.844916	0.901893	0.945987	0.647623	0.826177	0.541887	0.806868	0.383379	0.577378
ENST00000475504.6_utr3_1_0_chr10_60780141_f	0.719882	1.02636	1.03176	0.925998	0.974669	1.18667	0.573742	0.876989	0.515462	0.668123	0.483625	0.555737
ENST00000519760.1_utr3_1_0_chr10_60780141_f	0.719882	1.02636	1.03176	0.925998	0.974669	1.18667	0.573742	0.910457	0.515462	0.668123	0.483625	0.555737
ENST00000315691.7_utr3_2_0_chr3_143989842_f	0.589374	0.337323	0.284554	0.40375	0.743532	0.763367	0.834209	0.779362	0.642474	0.961383	0.487659	0.697172
ENST00000348159.9_utr3_0_0_chr1_156463727_r	0.480755	0.175412	0.267829	0.307999	0.599408	0.801	0.593054	0.667005	0.972474	0.303166	1.4092	0.894945
ENST00000464356.6_utr3_0_0_chr1_156463727_r	0.480755	0.175412	0.267829	0.307999	0.599408	0.801	0.593054	0.686885	0.972474	0.303166	1.4092	0.894945
ENST00000395138.6_utr3_7_0_chr16_30203921_f	0.988521	0.76065	1.13653	0.961899	0.711173	0.501515	0.196779	0.458069	0.486388	0.288414	0.841833	0.538879
ENST00000561824.5_utr3_7_0_chr16_30203808_f	0.988521	0.76065	1.13653	0.961899	0.711173	0.501515	0.196779	0.490376	0.486388	0.288414	0.841833	0.538879
ENST00000565342.5_utr3_10_0_chr16_30203808_f	0.988521	0.76065	1.13653	0.961899	0.711173	0.501515	0.196779	0.482177	0.486388	0.288414	0.841833	0.538879
ENST00000567520.5_utr3_9_0_chr16_30203808_f	0.988521	0.76065	1.13653	0.961899	0.711173	0.501515	0.196779	0.468835	0.486388	0.288414	0.841833	0.538879
ENST00000568997.5_utr3_9_0_chr16_30203808_f	0.988521	0.76065	1.13653	0.961899	0.711173	0.501515	0.196779	0.480453	0.486388	0.288414	0.841833	0.538879
ENST00000644653.1_utr3_3_0_chr9_69072612_f	0.853142	0.558827	0.70796	0.706643	0.79853	0.979912	0.730173	0.803498	1.00668	1.14536	0.774632	0.97556
ENST00000528712.5_utr3_6_0_chr8_11758476_f	0.773243	0.450177	0.486063	0.569828	0.789462	0.724566	0.55344	0.688212	0.992401	0.716204	0.7736	0.827402
ENST00000337995.4_utr3_4_0_chr19_37129059_f	0.413506	0.732695	0.359883	0.502028	0.441151	0.50392	0.115696	0.388119	0.645914	0.978608	0.881669	0.835397
ENST00000394949.8_utr3_0_0_chr15_75371130_r	0.685074	0.434272	0.67563	0.598326	0.708871	0.72299	0.362164	0.617688	0.819079	0.873181	0.845756	0.846005
ENST00000448841.7_utr3_3_0_chr10_102813332_f	0.752871	0.623819	0.544171	0.640287	0.846382	0.905945	0.729495	0.834108	0.775673	0.737285	0.855343	0.789433
ENST00000648566.1_utr3_0_0_chr1_85265776_r	0.683854	0.361079	0.473988	0.506307	1.08745	0.882973	0.613772	0.856746	0.764779	0.864893	0.762014	0.797229
ENST00000592502.2_utr3_3_0_chr19_19680301_f	0.545498	0.00462412	0.743812	0.431311	0.680128	0.612357	0.476936	0.596094	0.911107	0.728109	0.862157	0.833791
ENST00000649807.1_utr3_0_0_chr15_65258099_r	0.799805	0.780318	0.684341	0.754821	1.06937	0.993997	0.834871	0.961244	0.88527	1.05735	0.84328	0.928635
ENST00000586602.5_utr3_0_0_chr19_9560353_r	0.773466	0.503874	0.531611	0.602984	0.892293	0.897696	0.561391	0.795085	0.909251	0.97102	0.734625	0.871632
ENST00000492229.1_utr3_0_0_chr21_33543070_f	0.295114	0.420299	0.667379	0.460931	0.725402	0.784795	0.589799	0.702535	0.804387	1.31592	0.563298	0.894534
ENST00000448593.6_utr3_0_0_chr19_17049761_r	0.549974	0.602273	0.440947	0.531065	0.727623	0.580026	0.497979	0.642372	0.511867	1.05815	1.01483	0.861616
ENST00000314622.9_utr3_5_0_chr3_94126491_f	0.627397	0.150512	0.346785	0.374898	0.92321	0.923613	0.290413	0.717845	0.961883	0.773584	0.731201	0.822223
ENST00000230990.7_utr3_0_0_chr5_140332843_r	0.481943	0.450758	0.240542	0.391081	0.598106	0.549442	0.527166	0.578138	0.708566	0.810951	0.401418	0.640312
ENST00000498035.5_utr3_2_0_chr20_31538329_f	0.768341	0.33466	0.431396	0.511466	0.829237	0.887222	0.670384	0.816542	0.709271	0.954508	0.723916	0.795898
ENST00000672304.1_utr3_0_0_chr11_64803542_r	0.844359	0.806485	0.803896	0.818247	0.8628	0.758025	0.797282	0.820767	1.05553	0.818355	0.975392	0.94976
ENST00000440940.7_utr3_14_0_chr5_7900059_f	0.630845	0.0756054	0.404113	0.370188	0.70339	0.729733	0.638939	0.726857	1.07525	0.532904	0.678744	0.762299
ENST00000667884.1_utr3_0_0_chr12_21764988_r	0.436344	0.10946	0.836801	0.460868	0.450865	0.422585	0.234861	0.352883	0.754953	0.775864	1.26763	0.932814
ENST00000506047.1_utr3_2_0_chr4_77020502_f	0.6747	0.298146	0.556491	0.509779	0.988724	1.13258	0.493274	0.864177	0.637396	1.20339	1.15747	0.999417
ENST00000463267.5_utr3_6_0_chr8_94411121_r	0.392128	0.745644	0.610858	0.582877	0.834075	1.00799	0.50534	0.77908	0.78855	1.17176	0.878331	0.946215
ENST00000517506.2_utr3_10_0_chr8_94411121_r	0.392128	0.745644	0.610858	0.582877	0.834075	1.00799	0.50534	0.776146	0.78855	1.17176	0.878331	0.946215
ENST00000475072.1_utr3_0_0_chr21_33543052_f	0.296067	0.421655	0.669534	0.462419	0.725208	0.78414	0.589799	0.744251	0.802026	1.31592	0.563298	0.893746
ENST00000381132.6_utr3_0_0_chr21_34516484_r	0.772826	0.490075	0.880139	0.714346	0.956672	1.03895	0.840166	0.946093	0.876727	1.20446	0.908937	0.996709
ENST00000399272.5_utr3_0_0_chr21_34516484_r	0.772826	0.490075	0.880139	0.714346	0.956672	1.03895	0.840166	0.964048	0.876727	1.20446	0.908937	0.996709
ENST00000481448.5_utr3_0_0_chr21_34516484_r	0.772826	0.490075	0.880139	0.714346	0.956672	1.03895	0.840166	0.914423	0.876727	1.20446	0.908937	0.996709
ENST00000482533.5_utr3_0_0_chr21_34516484_r	0.772826	0.490075	0.880139	0.714346	0.956672	1.03895	0.840166	0.925697	0.876727	1.20446	0.908937	0.996709
ENST00000487990.5_utr3_0_0_chr21_34516484_r	0.772826	0.490075	0.880139	0.714346	0.956672	1.03895	0.840166	0.921421	0.876727	1.20446	0.908937	0.996709
ENST00000367352.3_utr3_0_0_chr1_200406730_r	0.472643	0.515014	0.322464	0.436707	0.695551	0.655364	0.183626	0.515958	0.708962	0.904012	0.661255	0.758076
ENST00000270617.8_utr3_4_0_chr19_50047060_f	0.905282	0.626496	0.690492	0.740757	0.547531	0.64242	0.41518	0.541601	0.634505	0.490421	0.506291	0.543739
ENST00000391821.6_utr3_4_0_chr19_50047060_f	0.905282	0.626496	0.690492	0.740757	0.547531	0.64242	0.41518	0.547337	0.634505	0.490421	0.506291	0.543739
ENST00000595661.5_utr3_5_0_chr19_50047060_f	0.905282	0.626496	0.690492	0.740757	0.547531	0.64242	0.41518	0.551664	0.634505	0.490421	0.506291	0.543739
ENST00000377663.3_utr3_0_0_chr1_6590724_r	0.705395	0.337577	0.463846	0.502273	0.493685	0.637804	0.661548	0.60183	0.68053	0.66676	0.814346	0.720545
ENST00000435794.5_utr3_8_0_chr5_140539419_f	0.861049	0.340708	0.610061	0.603939	0.709782	0.889245	0.832758	0.807057	0.758095	0.899893	1.16174	0.93991
ENST00000608853.5_utr3_0_0_chr12_111452214_r	0.681358	0.217046	0.556366	0.484923	0.556236	0.552044	0.554998	0.541144	0.997873	1.32651	0.516756	0.947047
ENST00000616825.4_utr3_0_0_chr12_111452215_r	0.681358	0.217046	0.556366	0.484923	0.556236	0.552044	0.554998	0.570211	0.997873	1.32651	0.516756	0.947047
ENST00000643669.2_utr3_0_0_chr12_111452214_r	0.681358	0.217046	0.556366	0.484923	0.556236	0.552044	0.554998	0.545489	0.997873	1.32651	0.516756	0.947047
ENST00000672613.1_utr3_0_0_chr12_111452214_r	0.681358	0.217046	0.556366	0.484923	0.556236	0.552044	0.554998	0.533209	0.997873	1.32651	0.516756	0.947047
ENST00000673436.1_utr3_0_0_chr12_111452214_r	0.681358	0.217046	0.556366	0.484923	0.556236	0.552044	0.554998	0.53604	0.997873	1.32651	0.516756	0.947047
ENST00000360439.8_utr3_0_0_chr15_75370933_r	0.658942	0.340551	0.706061	0.568518	0.746683	0.755773	0.36494	0.638123	0.810474	0.940063	0.852061	0.867533
ENST00000394967.3_utr3_1_0_chr2_174337541_f	0.125621	0.379811	0.0646481	0.190027	0.308003	0.325817	0.221083	0.275616	0.814379	1.02926	0.156218	0.666618
ENST00000360839.7_utr3_33_0_chr5_140539419_f	0.852541	0.337752	0.604769	0.598354	0.712414	0.889988	0.83581	0.789841	0.756968	0.8878	1.08718	0.910649
ENST00000431508.5_utr3_12_0_chr5_140539419_f	0.852541	0.337752	0.604769	0.598354	0.712414	0.889988	0.83581	0.818699	0.756968	0.8878	1.08718	0.910649
ENST00000432301.5_utr3_7_0_chr5_140539419_f	0.852541	0.337752	0.604769	0.598354	0.712414	0.889988	0.83581	0.805571	0.756968	0.8878	1.08718	0.910649
ENST00000433049.5_utr3_9_0_chr5_140539419_f	0.852541	0.337752	0.604769	0.598354	0.712414	0.889988	0.83581	0.819995	0.756968	0.8878	1.08718	0.910649
ENST00000361360.4_utr3_0_0_chr2_104857014_f	0.648141	0.332836	0.563108	0.514695	0.762733	0.777291	0.465297	0.666925	0.788602	1.23848	0.655362	0.894148
ENST00000371795.5_utr3_1_0_chr10_89418649_f	0.668464	0.278651	0.438363	0.461826	0.791223	0.750962	0.401076	0.65521	1.48148	0.934309	0.565425	0.993736
ENST00000389154.7_utr3_0_0_chr12_111452214_r	0.681321	0.217034	0.556337	0.484897	0.557285	0.551791	0.555193	0.573244	0.995566	1.32671	0.516465	0.946249
ENST00000371621.5_utr3_9_0_chr20_50582716_f	0.901403	0.673525	0.693562	0.756163	0.901591	0.930783	0.76364	0.87988	0.890582	1.20618	0.878657	0.991805
ENST00000591115.5_utr3_0_0_chr18_12785481_r	0.615087	0.414788	0.468151	0.499342	0.71666	0.837621	0.25953	0.597662	0.880591	0.888824	0.713624	0.82768
ENST00000457135.1_utr3_7_0_chr12_45904934_f	0.773141	0.250834	0.330296	0.451424	0.639198	0.757698	0.375547	0.612262	0.742287	1.02109	0.710189	0.824521
ENST00000479608.5_utr3_14_0_chr12_45904934_f	0.773141	0.250834	0.330296	0.451424	0.639198	0.757698	0.375547	0.611045	0.742287	1.02109	0.710189	0.824521
ENST00000646827.1_utr3_1_0_chr12_121641041_f	0.590109	0.580768	0.401979	0.524285	0.742985	0.909474	0.338175	0.637033	1.01435	1.00699	0.649276	0.890204
ENST00000366991.5_utr3_14_0_chr1_212102941_f	0.688289	0.440681	0.825526	0.651498	0.850124	0.850039	0.653613	0.814795	0.831193	0.939877	0.862487	0.877852
ENST00000389153.10_utr3_0_0_chr12_111452223_r	0.681336	0.217039	0.557764	0.48538	0.556517	0.552542	0.556007	0.552675	0.994835	1.32602	0.51627	0.945709
ENST00000643963.1_utr3_15_0_chrX_41347640_f	0.816514	0.546438	0.649172	0.670708	0.755232	0.789502	0.615722	0.722531	0.841472	1.04533	0.765226	0.884009
ENST00000542077.5_utr3_13_0_chr1_212102941_f	0.688674	0.440668	0.825502	0.651614	0.849539	0.85026	0.653689	0.821188	0.831206	0.939811	0.862302	0.877773
ENST00000480592.6_utr3_1_0_chrX_41337408_f	0.740676	0.249213	0.00891768	0.332936	1.01823	1.02154	0.849945	0.97144	0.776645	0.571318	1.60563	0.984531
ENST00000318789.9_utr3_0_0_chr3_70952817_r	0.649972	0.346442	0.487564	0.494659	0.783278	0.875088	0.380623	0.676734	0.917656	1.1264	0.608095	0.884051
ENST00000642793.1_utr3_16_0_chrX_41347640_f	0.816878	0.542599	0.650132	0.66987	0.757849	0.792311	0.619672	0.710283	0.841255	1.05041	0.765266	0.885643
ENST00000293604.10_utr3_5_0_chr6_30652916_f	0.615572	0.636676	0.42621	0.559486	0.648433	0.817859	1.02624	0.837239	0.866211	1.0291	0.642465	0.845924
ENST00000376473.9_utr3_5_0_chr6_30652916_f	0.615572	0.636676	0.42621	0.559486	0.648433	0.817859	1.02624	0.814585	0.866211	1.0291	0.642465	0.845924
ENST00000651131.1_utr3_5_0_chr6_30652916_f	0.615572	0.636676	0.42621	0.559486	0.648433	0.817859	1.02624	0.831539	0.866211	1.0291	0.642465	0.845924
ENST00000311630.7_utr3_2_0_chr3_196584319_f	0.667606	0.23884	0.75483	0.553759	0.832899	0.826848	0.527144	0.716525	0.84912	1.06073	0.790132	0.899992
ENST00000392590.3_utr3_0_0_chr14_105009936_r	0.624724	0.0297424	0.357583	0.33735	0.50835	0.578138	0.548427	0.531167	0.60114	0.895397	0.54616	0.680899
ENST00000295767.9_utr3_0_0_chr3_14112077_r	0.694728	0.364661	0.52915	0.529513	0.825976	0.863993	0.474446	0.718841	0.834108	1.2514	0.673914	0.919808
ENST00000396914.4_utr3_0_0_chr3_14112077_r	0.694728	0.364661	0.52915	0.529513	0.825976	0.863993	0.474446	0.746139	0.834108	1.2514	0.673914	0.919808
ENST00000591901.5_utr3_0_0_chr18_12785481_r	0.615087	0.414788	0.468151	0.499342	0.717404	0.837808	0.2598	0.610939	0.880591	0.888824	0.708959	0.826125
ENST00000253669.10_utr3_0_0_chr19_17049729_r	0.553839	0.596883	0.441485	0.530736	0.720845	0.5769	0.490745	0.584977	0.503471	1.05944	1.01606	0.859656
ENST00000523948.5_utr3_10_0_chr8_55824581_f	0.42567	0.409144	0.570152	0.468322	0.640975	0.693858	0.73833	0.690818	0.642362	0.600509	1.23952	0.827465
ENST00000500893.4_utr3_0_0_chr20_298799_f	0.513131	0.6039	0.501861	0.539631	0.609469	0.587322	0.441704	0.566186	0.588786	0.668678	0.746452	0.667972
ENST00000357727.7_utr3_10_0_chr7_28819280_f	0.714694	0.268458	0.46248	0.481877	0.777	0.797302	0.316003	0.657234	0.851813	1.05737	0.688122	0.865768
ENST00000419189.1_utr3_0_0_chr11_116748170_r	0.468177	0.606403	0.666304	0.580294	0.683349	0.641292	0.673457	0.662752	0.648283	0.952998	0.699306	0.766862
ENST00000590695.2_utr3_1_0_chr19_1356324_f	0.831654	0.597944	0.588892	0.67283	0.998647	0.960851	0.918275	0.977243	0.545551	0.449511	0.569763	0.521608
ENST00000373816.5_utr3_9_0_chr1_28714774_f	0.502083	0.482632	0.678719	0.554478	0.695753	0.798918	0.452627	0.634847	0.669036	0.785534	0.890612	0.781727
ENST00000420613.6_utr3_0_0_chr12_48653416_r	0.664795	0.637296	0.682023	0.661371	0.669037	0.61076	0.499296	0.597436	0.795375	1.02903	0.706243	0.843548
ENST00000329198.5_utr3_0_0_chr5_173232109_r	0.60422	0.693174	0.317946	0.538447	0.617461	0.554179	0.739825	0.630443	0.637962	1.041	0.796208	0.825058
ENST00000537413.5_utr3_19_0_chr14_71739162_f	0.558959	0.210752	0.417991	0.395901	1.30653	0.890439	0.593205	0.908249	0.781717	0.639586	1.3574	0.926233
ENST00000507785.2_utr3_1_0_chr5_174729159_f	0.89495	0.455593	0.491474	0.614006	0.724044	0.750737	0.421563	0.688979	1.17413	0.918892	0.792546	0.961856
ENST00000507503.1_utr3_4_0_chr17_50744652_f	0.746984	0.47329	0.935255	0.71851	0.889766	0.924553	0.893258	0.940557	0.901234	1.19867	0.894392	0.998099
ENST00000219097.7_utr3_6_0_chr16_46697586_f	0.759723	0.795151	0.911132	0.822002	0.895239	0.925254	0.714444	0.832367	0.896122	1.06433	0.974012	0.978154
ENST00000254998.3_utr3_1_0_chr20_23354465_f	0.348768	0.327239	0.418073	0.364693	0.406168	0.483297	0.385812	0.412131	0.379927	0.892219	0.591613	0.621253
ENST00000560119.5_utr3_11_0_chr15_49327952_f	0.75175	0.417686	0.448168	0.539201	0.798342	0.75341	0.573481	0.696013	1.20798	0.526708	1.13149	0.955392
ENST00000334679.3_utr3_0_0_chr22_30662031_r	0.555622	0.041491	0.399544	0.332219	0.817184	0.801164	0.610262	0.738081	0.895543	1.4994	0.396405	0.930448
ENST00000506023.1_utr3_7_0_chr5_34925226_f	0.650606	0.544821	0.61256	0.602662	0.783339	0.93951	0.825633	0.875534	0.766395	0.771759	0.631215	0.723123
ENST00000465340.5_utr3_2_0_chrX_101391755_f	0.958203	0.253498	0.508292	0.573331	0.427702	0.507786	0.168693	0.372923	0.186089	0.0680788	0.278851	0.177673
ENST00000356577.9_utr3_11_0_chr21_33576425_f	0.875185	0.773611	0.792242	0.813679	1.05138	1.00286	0.960517	0.969314	0.813349	1.11149	0.994091	0.972977
ENST00000375896.9_utr3_0_0_chr6_31661228_r	0.687395	0.205652	0.343903	0.412317	0.496986	0.574658	0.89831	0.629522	0.605096	1.24335	0.738987	0.862477
ENST00000375906.5_utr3_0_0_chr6_31661229_r	0.687395	0.205652	0.343903	0.412317	0.496986	0.574658	0.89831	0.694972	0.605096	1.24335	0.738987	0.862477
ENST00000343537.12_utr3_0_0_chr1_223779893_r	0.808046	0.457747	0.608999	0.624931	0.882916	0.745169	0.344509	0.669639	1.12999	1.08116	0.768931	0.993361
ENST00000375445.7_utr3_0_0_chr11_116748170_r	0.468177	0.606403	0.666304	0.580294	0.684154	0.628754	0.673457	0.657486	0.648283	0.952998	0.699306	0.766862
ENST00000391878.6_utr3_0_0_chr1_223779899_r	0.809461	0.460319	0.609461	0.626414	0.883374	0.745562	0.344446	0.631805	1.13016	1.0885	0.768401	0.995686
ENST00000581486.5_utr3_0_0_chr10_46005091_r	0.744629	0.784843	0.730487	0.75332	0.849437	0.910569	0.753168	0.79565	0.884824	1.1215	0.795483	0.933936
ENST00000262056.13_utr3_14_0_chr12_53040224_f	0.87146	0.900385	0.825448	0.865764	0.988982	1.02262	0.834743	0.925299	0.969669	0.967292	0.968307	0.968423
ENST00000430627.6_utr3_13_0_chr17_39531317_f	0.761987	0.660808	0.651769	0.691521	0.887382	0.83936	0.610024	0.793228	0.831852	0.905733	0.817791	0.851792
ENST00000460034.5_utr3_2_0_chr3_124737568_f	0.569663	0.323898	0.508723	0.467428	0.574011	0.535175	0.662909	0.589611	0.49148	0.743842	0.972798	0.73604
ENST00000467167.5_utr3_3_0_chr3_124737568_f	0.569663	0.323898	0.508723	0.467428	0.574011	0.535175	0.662909	0.588159	0.49148	0.743842	0.972798	0.73604
ENST00000405309.7_utr3_0_0_chr22_31325809_r	0.640952	0.222121	0.42317	0.428748	0.771194	0.787988	0.542342	0.704234	0.706047	0.738647	0.593385	0.67936
ENST00000376105.4_utr3_0_0_chr20_31605838_f	0.362189	0.595788	0.710938	0.556305	0.558138	0.462585	0.516643	0.508341	0.36369	0.406007	0.366459	0.378719
ENST00000378045.5_utr3_0_0_chrX_44523639_r	0.771552	0.614727	0.695492	0.693924	1.00767	0.926547	0.726444	0.898824	0.796083	1.15551	0.856485	0.936028
ENST00000460495.5_utr3_13_0_chr3_138295859_f	0.43116	0.416991	0.851468	0.56654	0.943228	0.734914	0.847575	0.835958	0.741943	0.806221	1.05041	0.866192
ENST00000481646.5_utr3_22_0_chr3_138295893_f	0.43116	0.416991	0.851468	0.56654	0.943228	0.734914	0.847575	0.840304	0.741943	0.806221	1.05041	0.866192
ENST00000480945.6_utr3_9_0_chr1_15659837_f	0.880882	0.579465	0.404455	0.621601	0.982813	1.01223	0.659277	0.900359	0.889203	1.22483	0.829663	0.981231
ENST00000395076.9_utr3_5_0_chr14_60292483_f	0.830592	0.283667	0.653918	0.589392	0.849051	0.983757	0.920548	0.901882	0.832456	1.001	0.809919	0.881124
ENST00000510525.5_utr3_12_0_chr5_7899914_f	0.680671	0.0765271	0.380289	0.379162	0.706795	0.722138	0.621123	0.659889	1.05322	0.545295	0.693461	0.763991
ENST00000281950.8_utr3_2_0_chr2_38781893_f	0.722442	0.518769	0.555621	0.598944	0.837039	0.982358	0.722683	0.829741	0.762563	1.151	0.719305	0.877624
ENST00000413604.5_utr3_0_0_chr3_11558069_r	0.160808	0.12988	0.541665	0.277451	0.755854	0.739363	0.598141	0.702717	0.774246	0.963527	0.299568	0.679114
ENST00000603864.5_utr3_0_0_chr12_51245388_r	0.440259	0.644657	0.216871	0.433929	0.775164	1.07906	1.01977	0.909734	0.678495	1.14292	0.609774	0.810396
ENST00000378204.6_utr3_0_0_chr8_117794490_r	0.6978	0.524773	0.590768	0.604447	0.698937	0.785569	0.510716	0.662754	0.660696	0.865304	0.871989	0.799329
ENST00000645338.1_utr3_15_0_chrX_41347640_f	0.81497	0.542205	0.645777	0.667651	0.756859	0.79368	0.618165	0.74813	0.836003	1.02239	0.757713	0.872035
ENST00000259751.5_utr3_9_0_chr6_43505856_f	0.857783	0.494877	0.835071	0.729244	0.758126	0.867949	0.789679	0.777762	0.853652	1.09275	0.936985	0.961129
ENST00000372449.5_utr3_10_0_chr6_43505856_f	0.857783	0.494877	0.835071	0.729244	0.758126	0.867949	0.789679	0.775108	0.853652	1.09275	0.936985	0.961129
ENST00000372452.5_utr3_9_0_chr6_43505856_f	0.857783	0.494877	0.835071	0.729244	0.758126	0.867949	0.789679	0.814343	0.853652	1.09275	0.936985	0.961129
ENST00000535985.1_utr3_3_0_chr11_72239021_f	0.854258	0.497447	0.520675	0.624127	0.835131	0.904703	0.417145	0.733755	1.10266	1.13962	0.753164	0.998481
ENST00000454762.1_utr3_3_0_chr6_43504004_f	0.85819	0.495112	0.835467	0.72959	0.758126	0.867767	0.789679	0.82753	0.853652	1.09275	0.936985	0.961129
ENST00000483640.5_utr3_8_0_chr6_43504761_f	0.85819	0.495112	0.835467	0.72959	0.758126	0.867767	0.789679	0.803399	0.853652	1.09275	0.936985	0.961129
ENST00000462091.5_utr3_1_0_chr3_124737586_f	0.569663	0.34429	0.508723	0.474225	0.575979	0.535175	0.662909	0.573108	0.49148	0.743842	0.972798	0.73604
ENST00000497791.5_utr3_1_0_chr3_124737586_f	0.569663	0.34429	0.508723	0.474225	0.575979	0.535175	0.662909	0.572447	0.49148	0.743842	0.972798	0.73604
ENST00000593360.1_utr3_0_0_chr19_17049766_r	0.543106	0.605173	0.428443	0.525574	0.722449	0.569399	0.501595	0.574916	0.49118	1.07334	1.01412	0.859546
ENST00000429084.5_utr3_14_0_chr7_100106883_f	0.916175	0.909254	1.0076	0.944345	0.914199	0.902389	0.672988	0.780323	0.819746	0.196434	0.75461	0.590263
ENST00000335221.9_utr3_9_0_chr17_67894096_f	0.722352	0.965534	1.0498	0.912562	0.775595	0.823324	0.0699441	0.536196	0.534123	0.600251	0.0515057	0.395293
ENST00000441925.2_utr3_2_0_chr3_143989842_f	0.608672	0.336448	0.283993	0.409704	0.748547	0.761259	0.836109	0.771901	0.645311	0.956882	0.483396	0.695196
ENST00000595146.1_utr3_1_0_chr19_58212161_f	0.388988	0.3607	0.365766	0.371818	0.784717	0.936362	1.02864	0.897235	0.711797	0.401033	1.19503	0.769288
ENST00000372444.6_utr3_10_0_chr6_43505856_f	0.860026	0.494414	0.833391	0.729277	0.759043	0.870073	0.790013	0.811002	0.852407	1.09166	0.937925	0.960664
ENST00000372445.9_utr3_10_0_chr6_43505856_f	0.860026	0.494414	0.833391	0.729277	0.759043	0.870073	0.790013	0.814895	0.852407	1.09166	0.937925	0.960664
ENST00000436109.6_utr3_8_0_chr6_43505856_f	0.860026	0.494414	0.833391	0.729277	0.759043	0.870073	0.790013	0.811732	0.852407	1.09166	0.937925	0.960664
ENST00000438588.6_utr3_9_0_chr6_43505856_f	0.860026	0.494414	0.833391	0.729277	0.759043	0.870073	0.790013	0.833409	0.852407	1.09166	0.937925	0.960664
ENST00000642161.1_utr3_12_0_chrX_41347640_f	0.815402	0.541683	0.644806	0.667297	0.756214	0.791399	0.61662	0.739968	0.834468	1.02359	0.756974	0.871679
ENST00000646196.1_utr3_15_0_chrX_41347640_f	0.815402	0.541683	0.644806	0.667297	0.756214	0.791399	0.61662	0.741424	0.834468	1.02359	0.756974	0.871679
ENST00000414273.1_utr3_0_0_chr1_631074_f	0.6788	0.689726	0.700021	0.689516	0.57801	0.640922	0.594108	0.602564	0.625387	0.680754	0.632375	0.646172
ENST00000299927.4_utr3_7_0_chr15_84802394_f	0.900361	0.461667	0.390093	0.58404	0.84726	0.76565	0.511875	0.732806	0.766565	1.17571	0.910306	0.95086
ENST00000340622.8_utr3_0_0_chr7_149472793_r	0.591077	0.267627	0.591298	0.483334	0.580644	0.642187	0.453214	0.552423	0.56959	0.781182	0.796326	0.715699
ENST00000458143.6_utr3_0_0_chr7_149472796_r	0.591077	0.267627	0.591298	0.483334	0.580644	0.642187	0.453214	0.565631	0.56959	0.781182	0.796326	0.715699
ENST00000451674.6_utr3_0_0_chr3_11558343_r	0.15974	0.148273	0.538066	0.282026	0.708204	0.740315	0.581869	0.687837	0.759812	0.985009	0.299892	0.681571
ENST00000366668.7_utr3_17_0_chr1_230693394_f	0.780217	0.42742	0.495353	0.567663	0.78816	0.662827	0.300665	0.598931	1.10822	1.02702	0.674765	0.936667
ENST00000366669.9_utr3_17_0_chr1_230693394_f	0.780217	0.42742	0.495353	0.567663	0.78816	0.662827	0.300665	0.579194	1.10822	1.02702	0.674765	0.936667
ENST00000534989.1_utr3_17_0_chr1_230693394_f	0.780217	0.42742	0.495353	0.567663	0.78816	0.662827	0.300665	0.62492	1.10822	1.02702	0.674765	0.936667
ENST00000644635.1_utr3_0_0_chr7_149472696_r	0.590529	0.267627	0.592752	0.483636	0.581438	0.643066	0.453834	0.566052	0.56959	0.781182	0.796326	0.715699
ENST00000438393.5_utr3_0_0_chr22_49773283_r	0.49748	0.00454001	0.86788	0.456633	0.578172	0.632318	0.156926	0.450116	0.747646	1.16472	1.0081	0.973488
ENST00000216267.12_utr3_0_0_chr22_49773283_r	0.497462	0.00453985	0.867849	0.456617	0.575701	0.636713	0.157005	0.459042	0.747646	1.16472	1.0081	0.973488
ENST00000404034.5_utr3_0_0_chr22_49773283_r	0.497462	0.00453985	0.867849	0.456617	0.575701	0.636713	0.157005	0.461219	0.747646	1.16472	1.0081	0.973488
ENST00000404760.5_utr3_0_0_chr22_49773283_r	0.497462	0.00453985	0.867849	0.456617	0.575701	0.636713	0.157005	0.476845	0.747646	1.16472	1.0081	0.973488
ENST00000339020.8_utr3_0_0_chr5_61157704_r	0.710276	0.629815	0.7699	0.70333	0.855388	0.921093	0.411335	0.701902	0.906565	1.06705	0.976792	0.983469
ENST00000546701.5_utr3_0_0_chr12_48653402_r	0.660568	0.643536	0.684866	0.66299	0.671094	0.616357	0.49984	0.585134	0.792466	1.02739	0.704736	0.841532
ENST00000548147.5_utr3_0_0_chr12_48653401_r	0.660568	0.643536	0.684866	0.66299	0.671094	0.616357	0.49984	0.59344	0.792466	1.02739	0.704736	0.841532
ENST00000550347.5_utr3_0_0_chr12_48653402_r	0.660568	0.643536	0.684866	0.66299	0.671094	0.616357	0.49984	0.581166	0.792466	1.02739	0.704736	0.841532
ENST00000304046.7_utr3_0_0_chr17_39921043_r	1.02394	1.03354	0.862379	0.973287	0.97507	1.01504	0.943978	0.970088	0.915031	0.876371	0.751692	0.847698
ENST00000526049.6_utr3_0_0_chr15_101272191_r	0.848647	0.572661	0.904842	0.775383	0.840902	0.808904	0.68099	0.756544	0.862048	1.12081	1.00906	0.997304
ENST00000472258.1_utr3_1_0_chr3_42636868_f	0.760487	1.04929	0.859807	0.88986	0.771299	0.831779	0.685566	0.764674	0.506999	0.87545	0.559098	0.647182
ENST00000585132.5_utr3_0_0_chr10_46005088_r	0.747874	0.789924	0.732539	0.756779	0.849619	0.910977	0.753478	0.838666	0.884051	1.12263	0.796163	0.934282
ENST00000263331.9_utr3_14_0_chr2_112575730_f	0.686186	0.724851	0.785021	0.732019	0.853679	0.909463	0.745398	0.838135	0.749578	1.1612	0.926795	0.945857
ENST00000417433.6_utr3_13_0_chr2_112575730_f	0.686186	0.724851	0.785021	0.732019	0.853679	0.909463	0.745398	0.839874	0.749578	1.1612	0.926795	0.945857
ENST00000316358.8_utr3_3_0_chr20_18316817_f	0.985815	0.30597	0.0722516	0.454679	0.666647	0.53739	0.589043	0.597693	0.964445	0.819967	0.942889	0.9091
ENST00000377671.7_utr3_6_0_chr20_18316817_f	0.985815	0.30597	0.0722516	0.454679	0.666647	0.53739	0.589043	0.611725	0.964445	0.819967	0.942889	0.9091
ENST00000396026.7_utr3_5_0_chr20_18316817_f	0.985815	0.30597	0.0722516	0.454679	0.666647	0.53739	0.589043	0.602559	0.964445	0.819967	0.942889	0.9091
ENST00000401790.5_utr3_4_0_chr20_18316817_f	0.985815	0.30597	0.0722516	0.454679	0.666647	0.53739	0.589043	0.597693	0.964445	0.819967	0.942889	0.9091
ENST00000402618.6_utr3_4_0_chr20_18316817_f	0.985815	0.30597	0.0722516	0.454679	0.666647	0.53739	0.589043	0.597693	0.964445	0.819967	0.942889	0.9091
ENST00000535822.5_utr3_2_0_chr20_18316817_f	0.985815	0.30597	0.0722516	0.454679	0.666647	0.53739	0.589043	0.601929	0.964445	0.819967	0.942889	0.9091
ENST00000538547.4_utr3_1_0_chr20_18316817_f	0.985815	0.30597	0.0722516	0.454679	0.666647	0.53739	0.589043	0.603466	0.964445	0.819967	0.942889	0.9091
ENST00000622607.4_utr3_4_0_chr20_18316817_f	0.985815	0.30597	0.0722516	0.454679	0.666647	0.53739	0.589043	0.599674	0.964445	0.819967	0.942889	0.9091
ENST00000630056.1_utr3_1_0_chr20_18316817_f	0.985815	0.30597	0.0722516	0.454679	0.666647	0.53739	0.589043	0.597693	0.964445	0.819967	0.942889	0.9091
ENST00000447018.5_utr3_0_0_chr3_48432164_r	0.652864	0.649874	0.961596	0.754778	0.637053	0.793912	0.762518	0.751776	0.820026	1.04301	1.08489	0.98264
ENST00000672674.1_utr3_9_0_chr9_125965831_f	0.827835	0.516521	0.662667	0.669008	0.940468	1.05905	0.617077	0.822568	0.962113	0.949456	0.881849	0.931139
ENST00000560079.7_utr3_10_0_chr15_84802394_f	0.900214	0.463041	0.391253	0.584836	0.845893	0.764478	0.50056	0.710101	0.764712	1.17384	0.908858	0.949136
ENST00000395694.7_utr3_0_0_chr3_48432173_r	0.654099	0.649823	0.961521	0.755147	0.637468	0.794355	0.763373	0.726346	0.820043	1.04303	1.08491	0.98266
ENST00000412398.6_utr3_0_0_chr3_48432170_r	0.654099	0.649823	0.961521	0.755147	0.637468	0.794355	0.763373	0.732825	0.820043	1.04303	1.08491	0.98266
ENST00000413440.5_utr3_3_0_chr1_13786528_f	0.733035	0.269557	0.257039	0.419877	0.676186	0.671568	0.357953	0.560158	0.549079	0.844405	0.958996	0.78416
ENST00000309033.5_utr3_6_0_chr2_23999868_f	0.938776	0.0844903	0.543493	0.522253	0.982152	0.967351	0.557894	0.834113	1.08268	1.00441	0.884693	0.990591
ENST00000466237.1_utr3_4_0_chr22_41521299_f	0.486651	0.0865032	0.342522	0.305225	0.972798	0.612425	0.0196806	0.537903	0.870967	1.07385	0.587709	0.844175
ENST00000209884.5_utr3_11_0_chr1_173785248_f	0.522747	0.342402	0.724381	0.529843	0.623598	0.638289	0.420233	0.582655	0.722245	0.964337	0.673346	0.786643
ENST00000611717.4_utr3_0_0_chr2_55547292_r	0.912899	0.0630584	0.481402	0.485787	0.761456	0.746904	0.452983	0.649315	0.98334	1.16011	0.732905	0.958784
ENST00000616407.2_utr3_0_0_chr2_55547292_r	0.912899	0.0630584	0.481402	0.485787	0.761456	0.746904	0.452983	0.625895	0.98334	1.16011	0.732905	0.958784
ENST00000392366.7_utr3_0_0_chr17_81921560_r	0.544534	0.486596	0.515639	0.515589	0.545789	0.574534	0.447879	0.54336	0.583319	0.87284	0.593335	0.683165
ENST00000521288.1_utr3_2_0_chr3_131383342_f	0.899476	0.124004	0.497078	0.506853	1.02478	1.09756	0.553096	0.90598	1.08427	0.91484	0.913677	0.970929
ENST00000272091.8_utr3_0_0_chr1_225982702_r	0.670178	0.684002	0.564225	0.639468	0.818159	0.706141	0.609449	0.724659	0.681094	0.830366	1.11866	0.876706
ENST00000379803.5_utr3_19_0_chr19_16878728_f	0.663851	0.451759	0.931073	0.682228	0.732363	0.759029	0.43686	0.647484	0.838384	1.02826	1.09681	0.987819
ENST00000583548.1_utr3_1_0_chr17_75208537_f	0.78918	0.38126	0.909599	0.693346	0.73693	0.939357	0.941962	0.879135	1.08766	1.0045	0.878518	0.990224
ENST00000361124.5_utr3_0_0_chr2_96328300_f	0.666403	0.479901	0.402951	0.516418	0.635142	0.652536	0.351585	0.537115	0.80244	0.738749	0.649805	0.730331
ENST00000336854.8_utr3_3_0_chr12_52077191_f	0.578772	0.781685	0.740038	0.700165	0.66619	0.778594	0.654867	0.709048	0.808658	0.804874	1.16498	0.926169
ENST00000258281.6_utr3_0_0_chr1_229593121_r	0.703627	0.5011	0.833855	0.679528	0.781544	0.691745	0.702905	0.712857	0.761961	0.97848	0.871485	0.870642
ENST00000366676.5_utr3_0_0_chr1_229593111_r	0.703627	0.5011	0.833855	0.679528	0.781544	0.691745	0.702905	0.740489	0.761961	0.97848	0.871485	0.870642
ENST00000241527.10_utr3_3_0_chr2_241095130_r	0.585471	0.8924	0.324532	0.600801	0.725702	0.913024	0.464816	0.718484	0.88401	0.900665	1.06732	0.950665
ENST00000614476.4_utr3_3_0_chr2_241095130_r	0.585471	0.8924	0.324532	0.600801	0.725702	0.913024	0.464816	0.689952	0.88401	0.900665	1.06732	0.950665
ENST00000392837.9_utr3_9_0_chr12_106886016_f	0.930559	0.101431	0.327181	0.453057	0.766492	0.773358	0.792994	0.78673	1.41099	0.751288	0.780583	0.980954
ENST00000554302.1_utr3_0_0_chr15_90955393_f	1.30672	0.772207	0.586301	0.888411	0.507322	0.768745	0.451078	0.57341	0.70207	0.406156	0.240057	0.449428
ENST00000466242.5_utr3_12_0_chr3_9475483_f	0.781058	0.365489	0.323744	0.490097	0.682768	0.694542	0.269854	0.539902	0.932379	0.897732	0.684266	0.838126
ENST00000493918.5_utr3_18_0_chr3_9475483_f	0.781058	0.365489	0.323744	0.490097	0.682768	0.694542	0.269854	0.552162	0.932379	0.897732	0.684266	0.838126
ENST00000670063.1_utr3_26_0_chr3_9475483_f	0.781058	0.365489	0.323744	0.490097	0.682768	0.694542	0.269854	0.554172	0.932379	0.897732	0.684266	0.838126
ENST00000457780.3_utr3_0_0_chr22_49773293_r	0.500102	0.00466297	0.885909	0.463558	0.613269	0.657218	0.166863	0.463983	0.783672	1.13062	0.999368	0.971218
ENST00000508045.5_utr3_8_0_chr17_50744652_f	0.744783	0.462932	0.93678	0.714832	0.881967	0.921601	0.885258	0.90835	0.893069	1.20294	0.884328	0.993446
ENST00000508482.5_utr3_5_0_chr17_50744652_f	0.744783	0.462932	0.93678	0.714832	0.881967	0.921601	0.885258	0.895525	0.893069	1.20294	0.884328	0.993446
ENST00000433355.6_utr3_16_0_chr6_145943143_r	0.297761	0.726902	0.272033	0.432232	0.717867	0.678385	0.503423	0.631143	1.03949	0.961707	0.462488	0.821229
ENST00000310942.9_utr3_4_0_chr17_79785043_f	0.620411	0.799519	0.72527	0.715066	0.837462	0.835563	0.89873	0.885021	0.73721	0.864157	1.01611	0.872492
ENST00000663774.1_utr3_25_0_chr3_9475483_f	0.791555	0.364438	0.313699	0.489897	0.681809	0.695557	0.26911	0.541419	0.938661	0.898381	0.691368	0.842803
ENST00000665872.1_utr3_24_0_chr3_9475483_f	0.791555	0.364438	0.313699	0.489897	0.681809	0.695557	0.26911	0.572684	0.938661	0.898381	0.691368	0.842803
ENST00000666307.1_utr3_27_0_chr3_9475483_f	0.791555	0.364438	0.313699	0.489897	0.681809	0.695557	0.26911	0.543864	0.938661	0.898381	0.691368	0.842803
ENST00000356861.9_utr3_0_0_chr19_12699201_r	0.775698	0.657469	0.727281	0.720149	0.739869	0.81416	0.752716	0.781193	0.741416	0.874817	0.816115	0.810783
ENST00000376960.8_utr3_0_0_chr9_72354458_r	0.576975	0.327155	0.810351	0.571494	0.589448	0.593268	0.421087	0.517181	0.63559	1.32875	0.955862	0.9734
ENST00000374242.9_utr3_0_0_chr9_112683926_r	0.80503	0.352568	0.552461	0.570019	0.853362	0.900683	0.79386	0.836593	0.844162	1.20561	0.662989	0.904252
ENST00000461147.1_utr3_3_0_chr20_38574774_f	0.53627	0.0679012	0.070215	0.224796	0.873658	1.11258	0.161742	0.70732	1.31522	0.720752	0.554906	0.863627
ENST00000481292.1_utr3_1_0_chr10_13197623_f	0.32977	0.641352	0.609578	0.5269	0.801607	0.884797	0.351347	0.715103	0.814892	1.27479	0.726433	0.938705
ENST00000315264.7_utr3_13_0_chr14_104179791_f	0.904181	0.572922	0.47076	0.649288	0.900374	0.884382	1.07668	0.961704	0.817422	1.03189	0.860437	0.903249
ENST00000324679.5_utr3_0_0_chr14_50633580_r	0.735956	0.7196	0.38054	0.612032	0.87436	0.86015	0.621331	0.789986	0.724534	0.913502	0.963671	0.867235
ENST00000623799.1_utr3_0_0_chr14_100275729_f	0.720086	0.803391	0.837626	0.787034	0.881817	0.948042	0.759196	0.899404	0.785132	1.13444	1.0287	0.982758
ENST00000496254.5_utr3_10_0_chr3_52693408_f	0.625837	0.37227	0.686684	0.561597	0.87394	1.00666	0.561773	0.782488	0.615108	1.05842	1.07986	0.917798
ENST00000579695.5_utr3_0_0_chr17_39921041_r	1.02167	1.03095	0.860369	0.970998	0.975812	1.01691	0.944468	0.951091	0.915334	0.876388	0.749069	0.84693
ENST00000285737.9_utr3_14_0_chr16_48351803_f	0.897566	0.176107	0.263172	0.445615	1.16848	1.12799	0.732881	0.985435	1.23215	0.80546	0.763974	0.933862
ENST00000256689.10_utr3_0_0_chr12_46358188_r	0.575093	0.358207	0.444197	0.459166	0.63341	0.598673	0.432787	0.587455	0.587236	0.7657	0.552821	0.635253
ENST00000395884.3_utr3_0_0_chr8_102648786_r	0.205185	0.38597	0.354572	0.315242	0.525672	0.441123	0.625453	0.546363	0.599711	1.25742	0.391567	0.749565
ENST00000342771.10_utr3_18_0_chr7_70790997_f	0.540015	0.409434	0.686919	0.545456	0.664871	0.635865	0.508754	0.641794	0.578252	0.800947	0.87709	0.752096
ENST00000647331.1_utr3_6_0_chr15_90984018_r	0.711679	0.819395	0.726228	0.752434	1.05867	1.01885	0.982418	0.989332	0.795707	1.23467	0.892777	0.974384
ENST00000646223.1_utr3_17_0_chrX_41347640_f	0.822837	0.54561	0.649729	0.672725	0.756875	0.794227	0.615249	0.729859	0.834625	1.00907	0.759793	0.867831
ENST00000525396.5_utr3_2_0_chr11_125627624_f	0.677097	0.555138	0.476873	0.569703	0.985223	1.01977	0.772536	0.896364	0.593359	0.987175	0.848865	0.809799
ENST00000282286.5_utr3_2_0_chr19_57357850_f	0.377035	0.197545	0.684366	0.419649	0.371022	0.467983	0.370726	0.407668	0.692206	0.528947	0.932394	0.717849
ENST00000391705.7_utr3_3_0_chr19_57357850_f	0.377035	0.197545	0.684366	0.419649	0.371022	0.467983	0.370726	0.392708	0.692206	0.528947	0.932394	0.717849
ENST00000461680.1_utr3_16_0_chr3_51662426_f	0.861111	0.856742	1.24894	0.988931	0.873312	0.794906	0.544897	0.758942	0.823852	0.738511	0.274988	0.61245
ENST00000487093.5_utr3_21_0_chr3_51662426_f	0.861111	0.856742	1.24894	0.988931	0.873312	0.794906	0.544897	0.718216	0.823852	0.738511	0.274988	0.61245
ENST00000453130.1_utr3_1_0_chr2_70948227_r	0.477151	0.600211	0.580891	0.552751	0.78013	0.730062	1.12835	0.883806	0.687353	0.748893	1.11059	0.848947
ENST00000471599.5_utr3_13_0_chr1_32170707_f	0.895367	0.564212	0.69229	0.71729	0.894166	0.973649	0.633796	0.83906	0.917236	1.0835	0.885149	0.961961
ENST00000285407.11_utr3_0_0_chr8_102648784_r	0.202395	0.392071	0.357589	0.317352	0.53046	0.473534	0.623005	0.540618	0.589264	1.21794	0.388224	0.73181
ENST00000425690.8_utr3_7_0_chr19_44661812_f	0.674682	0.54393	0.415034	0.544549	0.848672	0.899297	0.341242	0.709265	0.773625	0.878161	0.9312	0.860995
ENST00000319933.7_utr3_2_0_chr5_103276541_f	0.365606	0.146936	0.400298	0.30428	0.530836	0.578107	0.386474	0.527043	0.665822	0.918327	0.302334	0.628828
ENST00000255977.7_utr3_0_0_chr7_140453033_r	0.77568	0.885883	0.804745	0.822103	0.891888	0.946775	0.700475	0.833901	0.915938	0.941724	1.03418	0.963946
ENST00000541756.5_utr3_29_0_chr11_72238263_f	0.884496	0.456192	0.500149	0.613612	0.781608	0.872421	0.342199	0.662412	1.09325	1.10646	0.778507	0.992737
ENST00000538751.5_utr3_26_0_chr11_72238354_f	0.884496	0.456192	0.500149	0.613612	0.781608	0.872925	0.342199	0.663929	1.09325	1.10646	0.778507	0.992737
ENST00000288937.7_utr3_0_0_chr11_6680385_r	0.776935	0.715506	0.699783	0.730741	0.801563	0.801542	0.638341	0.730877	0.734369	0.985876	0.933733	0.884659
ENST00000401878.8_utr3_17_0_chr7_155775042_f	0.715401	0.346967	0.612998	0.558456	0.651722	0.66299	0.53201	0.617964	0.653624	0.775127	0.904389	0.777713
ENST00000426588.7_utr3_0_0_chr17_41976479_r	0.992418	0.72248	0.714448	0.809782	1.00311	0.998678	0.983896	0.977003	0.965446	1.12322	0.887672	0.992112
ENST00000376112.4_utr3_1_0_chr20_31606095_f	0.350302	0.595612	0.714128	0.553347	0.552156	0.46009	0.514506	0.53644	0.36406	0.401263	0.365708	0.37701
ENST00000272521.7_utr3_1_0_chr2_119681790_f	0.564435	0.286424	0.72194	0.524266	0.694912	0.737005	0.832655	0.761954	0.494879	1.34057	1.08895	0.974798
ENST00000401466.5_utr3_1_0_chr2_119681790_f	0.564435	0.286424	0.72194	0.524266	0.694912	0.737005	0.832655	0.775376	0.494879	1.34057	1.08895	0.974798
ENST00000424086.5_utr3_1_0_chr2_119681790_f	0.564435	0.286424	0.72194	0.524266	0.694912	0.737005	0.832655	0.759818	0.494879	1.34057	1.08895	0.974798
ENST00000537196.1_utr3_0_0_chr9_108868641_r	0.867088	0.444775	0.281358	0.531074	1.06372	1.06804	0.757864	0.96341	1.10008	1.0489	0.634981	0.927988
ENST00000531452.5_utr3_14_0_chr11_117285152_f	0.75734	0.229282	0.325515	0.437379	1.31344	1.14371	0.579313	0.9746	0.704456	1.13311	0.908412	0.915325
ENST00000333990.10_utr3_15_0_chr2_112574847_f	0.693534	0.722908	0.768344	0.728262	0.834474	0.893144	0.692178	0.844142	0.746699	1.16794	0.924446	0.946362
ENST00000341148.7_utr3_4_0_chr7_155775042_f	0.713309	0.34752	0.613331	0.558053	0.649396	0.662936	0.530847	0.603063	0.651236	0.773709	0.905489	0.776812
ENST00000305709.5_utr3_1_0_chr9_62897850_f	0.799795	0.0479685	0.179715	0.342493	0.656632	0.779307	0.325247	0.586911	0.889083	0.91817	0.589328	0.79886
ENST00000351933.8_utr3_0_0_chr22_31325809_r	0.641188	0.222208	0.454492	0.439296	0.77008	0.791792	0.541559	0.726521	0.706047	0.738647	0.593385	0.67936
ENST00000621032.4_utr3_10_0_chr1_204549113_f	0.966416	0.377458	0.304045	0.549306	0.780576	0.95019	0.507696	0.7365	1.08251	0.927223	0.849525	0.953087
ENST00000532914.1_utr3_1_0_chr11_35620376_f	0.520737	0.137472	0.258626	0.305612	0.449372	0.556109	0.42739	0.468408	0.491038	0.648756	0.426155	0.521983
ENST00000425528.5_utr3_0_0_chr19_12699194_r	0.765519	0.65188	0.74297	0.720123	0.739485	0.814533	0.7522	0.772654	0.739412	0.882583	0.817076	0.813024
ENST00000518998.5_utr3_1_0_chr8_94411121_r	0.395185	0.75713	0.623362	0.591892	0.824878	0.979879	0.508205	0.843371	0.747792	1.18518	0.873301	0.935424
ENST00000276816.8_utr3_0_0_chr8_144930358_r	0.495548	0.286502	0.539637	0.440562	0.56241	0.477238	0.808581	0.58369	0.555542	0.922567	0.640043	0.706051
ENST00000394909.7_utr3_0_0_chr8_144930358_r	0.495548	0.286502	0.539637	0.440562	0.56241	0.477238	0.808581	0.612297	0.555542	0.922567	0.640043	0.706051
ENST00000611477.1_utr3_0_0_chr8_144930360_r	0.495548	0.286502	0.539637	0.440562	0.56241	0.477238	0.808581	0.577973	0.555542	0.922567	0.640043	0.706051
ENST00000309922.7_utr3_1_0_chr3_101565994_f	0.634958	0.726777	0.704378	0.688704	0.706629	0.660162	0.695318	0.704743	0.725045	1.037	0.78148	0.84784
ENST00000577583.1_utr3_8_0_chr17_29510864_f	0.747553	0.172535	0.806809	0.575632	0.678114	0.854635	0.781933	0.784002	0.733234	1.11646	1.00087	0.950186
ENST00000497139.5_utr3_2_0_chr6_43784541_f	0.707678	0.279219	0.2522	0.413032	0.523236	0.610262	0.886777	0.685435	0.807034	1.16018	0.512647	0.82662
ENST00000408535.2_utr3_0_0_chr17_64146339_f	0.665873	0.857536	0.843601	0.789003	0.520124	0.530095	0.351414	0.454283	0.713273	0.421761	0.651974	0.595669
ENST00000628590.1_utr3_0_0_chr17_64146337_f	0.665873	0.857536	0.843601	0.789003	0.520124	0.530095	0.351414	0.499489	0.713273	0.421761	0.651974	0.595669
ENST00000435296.2_utr3_1_0_chr7_128457461_f	0.301915	0.0829676	0.415209	0.266697	0.487351	0.585805	0.321604	0.481544	0.776566	0.302588	0.600275	0.55981
ENST00000619232.1_utr3_0_0_chr13_71439946_r	0.663062	0.367724	0.725998	0.585595	0.934938	1.01108	0.800306	0.929975	1.04612	0.651787	0.863772	0.853892
ENST00000371602.9_utr3_0_0_chr20_50888916_r	0.668237	0.407451	0.641707	0.572465	0.753509	0.737671	0.476666	0.67604	0.758044	0.773946	0.762778	0.764922
ENST00000621696.5_utr3_0_0_chr20_50888918_r	0.668237	0.407451	0.641707	0.572465	0.753509	0.737671	0.476666	0.645381	0.758044	0.773946	0.762778	0.764922
ENST00000528081.5_utr3_10_0_chr14_73106196_f	0.638162	1.02353	1.16715	0.942947	0.898589	0.859617	1.21309	0.987528	0.615569	0.721854	0.546444	0.627956
ENST00000532683.5_utr3_10_0_chr14_73106196_f	0.638162	1.02353	1.16715	0.942947	0.898589	0.859617	1.21309	0.972951	0.615569	0.721854	0.546444	0.627956
ENST00000479572.1_utr3_7_0_chr6_89630433_f	0.763221	0.185172	0.513276	0.487223	0.690541	1.03485	0.362428	0.696039	0.821947	1.13538	0.813613	0.923646
ENST00000345093.9_utr3_0_0_chr12_56202179_r	0.719286	0.731875	0.413258	0.621473	0.897406	0.940989	0.720467	0.821478	0.939292	0.772207	0.789902	0.8338
ENST00000372009.3_utr3_22_0_chr1_46034827_f	0.56372	0.763446	0.316917	0.548027	0.816337	0.791574	0.786589	0.821585	0.70264	0.837672	0.743434	0.761249
ENST00000300737.8_utr3_11_0_chr11_4091799_f	0.636306	0.588586	0.694323	0.639738	0.979595	1.06902	0.753787	0.904553	0.878544	1.32255	0.703991	0.968361
ENST00000394826.8_utr3_6_0_chr17_30184615_f	0.793411	0.529834	0.601384	0.641543	0.756045	0.830993	0.548213	0.740308	0.808858	1.13079	0.758845	0.899498
ENST00000263955.9_utr3_0_0_chr2_196133583_r	0.81262	0.138815	0.357641	0.436358	0.893708	1.04434	0.666639	0.874952	1.14683	0.844158	0.611865	0.867618
ENST00000317811.6_utr3_0_0_chr11_35619951_f	0.550731	0.139077	0.266599	0.318802	0.453951	0.564456	0.43001	0.498664	0.521595	0.652281	0.449296	0.541058
ENST00000616714.4_utr3_11_0_chr11_4091799_f	0.636865	0.589102	0.694933	0.6403	0.979994	1.06961	0.754554	0.919587	0.877516	1.3233	0.704394	0.968405
ENST00000379186.8_utr3_5_0_chr9_34251533_f	0.77588	0.748193	0.802663	0.775578	0.797799	0.88376	0.780244	0.821538	0.907592	0.800841	1.19003	0.966153
ENST00000347004.2_utr3_0_0_chr14_105140982_r	0.727879	0.271244	0.675847	0.558323	1.0089	0.945729	0.995263	0.993414	0.812903	0.949478	0.685452	0.815945
ENST00000276416.11_utr3_0_0_chr8_22620418_r	0.673525	0.637569	0.534326	0.61514	0.871795	0.861844	0.516297	0.730864	0.798377	0.73661	1.02254	0.85251
ENST00000394717.3_utr3_0_0_chr2_53670319_r	0.88745	0.939428	0.739208	0.855362	0.850051	0.932403	0.759858	0.822171	0.737472	0.691355	0.758929	0.729252
ENST00000406625.6_utr3_0_0_chr2_53670293_r	0.88745	0.939428	0.739208	0.855362	0.850051	0.932403	0.759858	0.844671	0.737472	0.691355	0.758929	0.729252
ENST00000406687.5_utr3_0_0_chr2_53670319_r	0.88745	0.939428	0.739208	0.855362	0.850051	0.932403	0.759858	0.839683	0.737472	0.691355	0.758929	0.729252
ENST00000368655.5_utr3_0_0_chr1_153804725_r	0.692146	0.697271	0.534906	0.641441	0.752851	0.807481	0.67868	0.728612	0.730411	1.00125	0.721487	0.817716
ENST00000651128.1_utr3_0_0_chr5_74627431_r	0.333578	0.180627	0.359348	0.291185	0.509549	0.536163	0.619599	0.559164	0.403802	0.740795	0.366152	0.503583
ENST00000644074.1_utr3_16_0_chrX_41347720_f	0.82251	0.549867	0.654564	0.675647	0.753572	0.791581	0.614004	0.748525	0.836905	1.01041	0.75376	0.867027
ENST00000529691.1_utr3_0_0_chr11_123724780_r	0.412724	0.419994	0.409432	0.41405	0.479113	0.476446	0.359988	0.44124	0.656163	0.918175	0.397449	0.657262
ENST00000521180.5_utr3_0_0_chr8_133454853_r	0.36506	0.178132	0.147514	0.230235	0.661956	0.724819	0.334246	0.574927	0.809734	0.520834	0.305921	0.545496
ENST00000536769.1_utr3_0_0_chr12_124911604_r	0.768861	0.83332	0.803677	0.801953	0.836848	0.916189	0.753565	0.833469	0.805832	1.07801	0.961562	0.948469
ENST00000339647.6_utr3_0_0_chr12_124911646_r	0.76886	0.833245	0.803646	0.801917	0.836885	0.916207	0.753602	0.826153	0.805752	1.07787	0.961433	0.948353
ENST00000538617.5_utr3_0_0_chr12_124911646_r	0.76886	0.833245	0.803646	0.801917	0.836885	0.916207	0.753602	0.816027	0.805752	1.07787	0.961433	0.948353
ENST00000327283.7_utr3_0_0_chr18_12785478_r	0.626727	0.414112	0.469663	0.503501	0.715471	0.840134	0.258831	0.599742	0.866312	0.872956	0.693681	0.810983
ENST00000324689.8_utr3_3_0_chr17_30998689_f	0.877904	0.531395	0.452697	0.620665	0.837939	0.85417	0.615041	0.782475	0.874758	1.29588	0.745666	0.972101
ENST00000535306.6_utr3_5_0_chr17_30998689_f	0.877904	0.531395	0.452697	0.620665	0.837939	0.85417	0.615041	0.77008	0.874758	1.29588	0.745666	0.972101
ENST00000239243.7_utr3_1_0_chr5_174729584_f	0.448027	0.641678	0.523371	0.537692	0.500792	0.541704	0.396066	0.489255	0.595637	0.685213	0.697985	0.659612
ENST00000266269.10_utr3_0_0_chr22_31325804_r	0.652401	0.219498	0.450811	0.440903	0.765641	0.793585	0.551495	0.683349	0.6938	0.763711	0.590477	0.682663
ENST00000334743.9_utr3_13_0_chr14_101925273_f	0.776711	0.430324	0.650571	0.619202	1.04472	1.16444	0.68634	0.951462	1.12002	1.03895	0.708766	0.955913
ENST00000628216.2_utr3_4_0_chr20_18316817_f	0.983625	0.302607	0.0719267	0.45272	0.671635	0.532272	0.538227	0.578842	0.942473	0.827116	0.89484	0.888143
ENST00000540900.7_utr3_6_0_chr17_30184615_f	0.792271	0.515802	0.604701	0.637591	0.743811	0.828634	0.536607	0.693122	0.792523	1.11456	0.768264	0.891781
ENST00000629496.3_utr3_17_0_chrX_41347720_f	0.825425	0.550101	0.657583	0.677703	0.756056	0.793744	0.614591	0.726352	0.834871	1.01096	0.758773	0.868203
ENST00000644876.1_utr3_16_0_chrX_41347720_f	0.825385	0.550074	0.657551	0.67767	0.756593	0.794308	0.615027	0.703272	0.834778	1.01285	0.758689	0.868774
ENST00000450708.6_utr3_0_0_chr11_64803534_r	0.817173	0.799919	0.821434	0.812842	0.863331	0.787361	0.770465	0.835242	1.00312	0.807933	0.925764	0.912273
ENST00000507656.6_utr3_0_0_chr4_144994576_r	0.690003	0.403724	0.738761	0.61083	0.846531	0.802201	0.503094	0.688551	0.829318	0.918155	0.804617	0.850697
ENST00000652112.1_utr3_4_0_chr22_22307106_f	0.459867	0.659729	0.846033	0.65521	0.900624	1.02998	0.731415	0.90988	0.731339	1.28626	0.94901	0.98887
ENST00000672860.1_utr3_6_0_chr6_43784629_f	0.72424	0.272714	0.356947	0.4513	0.50043	0.568516	0.684376	0.593561	0.801278	0.995987	0.511933	0.769733
ENST00000467494.2_utr3_1_0_chr9_62898704_f	0.880875	0.0626929	0.0856481	0.343072	1.14453	1.14637	0.606426	0.962561	1.00705	1.25761	0.554349	0.939671
ENST00000671425.1_utr3_2_0_chr9_62898704_f	0.880875	0.0626929	0.0856481	0.343072	1.14453	1.14637	0.606426	0.962739	1.00705	1.25761	0.554349	0.939671
ENST00000399959.7_utr3_16_0_chrX_41347720_f	0.825448	0.550426	0.657971	0.677948	0.755894	0.793072	0.614224	0.723845	0.835628	1.0104	0.758268	0.868097
ENST00000614556.5_utr3_6_0_chr17_63589173_f	0.892919	0.409326	0.730231	0.677492	1.01357	1.02367	0.698386	0.907728	1.054	1.13739	0.797903	0.99643
ENST00000463563.6_utr3_27_0_chr3_143054943_f	0.575569	0.672908	0.4622	0.570226	0.711382	0.757239	0.291661	0.622911	0.669051	0.995902	0.925075	0.863342
ENST00000488497.7_utr3_25_0_chr3_143054943_f	0.575569	0.672908	0.4622	0.570226	0.711382	0.757239	0.291661	0.58792	0.669051	0.995902	0.925075	0.863342
ENST00000248054.9_utr3_18_0_chr19_16878728_f	0.661159	0.453425	0.934338	0.682974	0.735024	0.760379	0.440189	0.652037	0.830946	1.0284	1.06526	0.974868
ENST00000471844.6_utr3_0_0_chr1_150810094_r	0.554011	0.306385	0.519441	0.459946	0.980132	0.993474	0.452987	0.807967	0.888016	1.45352	0.557607	0.966379
ENST00000543086.7_utr3_17_0_chr12_1490231_f	0.651596	0.873298	0.509831	0.678242	0.953114	0.912791	0.575466	0.823252	0.99144	1.04504	0.812015	0.949498
ENST00000380359.3_utr3_9_0_chr10_5456995_f	0.844403	0.603714	0.629608	0.692575	0.831959	0.861556	0.374365	0.677853	0.899605	1.18204	0.916772	0.999471
ENST00000282003.7_utr3_0_0_chr13_78614289_r	0.472482	0.391313	0.591769	0.485188	0.602141	0.560923	0.532296	0.578348	0.687922	1.15477	0.531367	0.791352
ENST00000416904.5_utr3_6_0_chr12_53187591_f	0.960434	0.858549	0.709758	0.842913	1.00323	0.937791	0.706641	0.896051	0.791027	0.456374	0.575012	0.607471
ENST00000518253.5_utr3_12_0_chr6_89630433_f	0.773998	0.197531	0.542344	0.504624	0.700375	1.0391	0.352392	0.696845	0.873088	1.15629	0.79654	0.941972
ENST00000430799.7_utr3_19_0_chr1_26780757_f	0.568996	0.131704	0.755257	0.485319	0.701476	0.603397	0.688853	0.641712	0.802771	1.27395	0.630151	0.90229
ENST00000325222.9_utr3_21_0_chr7_148800583_f	0.742175	0.41935	0.847062	0.669529	0.855459	0.880644	0.945075	0.927509	0.8394	1.33294	0.825278	0.999205
ENST00000651301.1_utr3_0_0_chr12_56341605_r	0.678933	0.58915	0.0432836	0.437122	0.957529	0.962882	0.929237	0.960841	1.58581	0.61941	0.778112	0.994445
ENST00000381554.8_utr3_0_0_chr21_33589341_r	0.800671	0.0149804	0.28138	0.365677	1.0514	1.12448	0.625584	0.907933	1.03942	0.96916	0.558866	0.855816
ENST00000530188.1_utr3_0_0_chr11_65916833_r	0.666898	0.51704	0.599048	0.594329	0.572067	0.657131	0.356622	0.522477	0.630993	0.862211	1.25483	0.916011
ENST00000461361.5_utr3_8_0_chr3_45012183_f	0.44355	0.580874	0.705374	0.5766	0.716057	0.588814	0.415958	0.589507	1.35735	0.623692	0.882472	0.954504
ENST00000373795.7_utr3_0_0_chr1_29147743_r	0.737999	0.638103	0.730858	0.70232	0.753683	0.830084	0.684035	0.733872	0.709812	0.983286	0.856206	0.849768
ENST00000360905.9_utr3_18_0_chr12_1490231_f	0.651596	0.873298	0.509831	0.678242	0.953066	0.913225	0.575251	0.820075	0.990986	1.04404	0.811236	0.948753
ENST00000397203.6_utr3_16_0_chr12_1490231_f	0.651596	0.873298	0.509831	0.678242	0.953066	0.913225	0.575251	0.807613	0.990986	1.04404	0.811236	0.948753
ENST00000589028.5_utr3_17_0_chr12_1490231_f	0.651596	0.873298	0.509831	0.678242	0.953066	0.913225	0.575251	0.816374	0.990986	1.04404	0.811236	0.948753
ENST00000422945.6_utr3_15_0_chr14_101925273_f	0.778205	0.429684	0.651822	0.619904	1.05113	1.16083	0.685109	0.93016	1.11954	1.0368	0.708298	0.954881
ENST00000647887.1_utr3_3_0_chr1_23961878_f	0.608435	0.683506	0.745599	0.67918	0.736783	0.763056	0.617597	0.718614	0.68782	0.978134	0.849488	0.838481
ENST00000381591.5_utr3_14_0_chr10_252471_f	0.791323	0.356648	0.67631	0.608094	0.833856	0.811844	0.662302	0.770222	0.742685	0.847476	0.935878	0.842013
ENST00000313182.6_utr3_0_0_chr15_65578782_r	0.789484	0.660164	0.878751	0.776133	0.88315	0.910837	0.600035	0.779797	0.946987	1.01785	0.924872	0.963236
ENST00000396029.8_utr3_0_0_chr20_50889048_r	0.669357	0.407645	0.651309	0.576104	0.75659	0.731513	0.477041	0.612107	0.751179	0.785881	0.761986	0.766348
ENST00000504668.5_utr3_0_0_chr4_849277_r	0.858295	0.444308	0.552513	0.618372	0.909351	0.936475	0.925934	0.93292	0.903402	1.10095	0.667451	0.890602
ENST00000314167.9_utr3_0_0_chr4_849277_r	0.858295	0.444308	0.552513	0.618372	0.910818	0.938194	0.928106	0.931695	0.903402	1.10095	0.667451	0.890602
ENST00000511163.5_utr3_0_0_chr4_849278_r	0.858295	0.444308	0.552513	0.618372	0.910818	0.938194	0.928106	0.922875	0.903402	1.10095	0.667451	0.890602
ENST00000355029.9_utr3_11_0_chr10_5456995_f	0.846576	0.603294	0.623377	0.691082	0.83598	0.869094	0.375569	0.700179	0.898744	1.18091	0.915935	0.99853
ENST00000331782.8_utr3_0_0_chr14_105140995_r	0.727879	0.271244	0.675847	0.558323	1.00782	0.914987	0.994191	0.96605	0.810515	0.946688	0.683438	0.813547
ENST00000315939.11_utr3_27_0_chr12_908793_f	0.784574	0.411528	0.3268	0.507634	0.874885	0.856134	0.362074	0.704003	0.934461	1.24769	0.637103	0.93975
ENST00000340908.8_utr3_27_0_chr12_908793_f	0.784574	0.411528	0.3268	0.507634	0.874885	0.856134	0.362074	0.710228	0.934461	1.24769	0.637103	0.93975
ENST00000530271.6_utr3_30_0_chr12_908793_f	0.784574	0.411528	0.3268	0.507634	0.874885	0.856134	0.362074	0.691893	0.934461	1.24769	0.637103	0.93975
ENST00000537687.5_utr3_27_0_chr12_908793_f	0.784574	0.411528	0.3268	0.507634	0.874885	0.856134	0.362074	0.658629	0.934461	1.24769	0.637103	0.93975
ENST00000518881.5_utr3_1_0_chr8_23566108_f	0.732966	0.141759	0.0154964	0.296741	0.950852	0.984777	0.383289	0.784278	1.39857	1.10289	0.358786	0.953416
ENST00000523883.5_utr3_2_0_chr8_23566108_f	0.732966	0.141759	0.0154964	0.296741	0.950852	0.984777	0.383289	0.783735	1.39857	1.10289	0.358786	0.953416
ENST00000441719.5_utr3_15_0_chr2_86482458_f	0.733518	0.153808	0.642601	0.509976	0.718171	0.766226	1.05172	0.834628	0.620845	1.39864	0.925624	0.981702
ENST00000261507.11_utr3_5_0_chr4_165341947_f	0.605412	0.554641	0.673121	0.611058	0.791069	0.863427	0.87214	0.847843	0.633138	1.35599	0.849869	0.946334
ENST00000358701.9_utr3_0_0_chr9_136206333_r	0.843971	0.0955032	0.680336	0.539937	0.868244	0.682596	0.551048	0.679815	1.09778	0.736121	1.02294	0.952282
ENST00000342579.8_utr3_30_0_chr17_67982289_f	0.612249	0.144975	0.367054	0.374759	0.658168	0.693388	0.0805713	0.487438	0.999152	1.18607	0.444958	0.876727
ENST00000644067.1_utr3_30_0_chr17_67982289_f	0.612249	0.144975	0.367054	0.374759	0.658168	0.693388	0.0805713	0.483478	0.999152	1.18607	0.444958	0.876727
ENST00000245960.9_utr3_15_0_chr20_3804962_f	0.986112	0.605882	0.557195	0.716396	1.02358	0.979775	0.965664	0.993384	0.984788	0.831353	1.01236	0.942833
ENST00000344256.10_utr3_15_0_chr20_3804962_f	0.986112	0.605882	0.557195	0.716396	1.02358	0.979775	0.965664	0.992948	0.984788	0.831353	1.01236	0.942833
ENST00000379598.9_utr3_14_0_chr20_3804962_f	0.986112	0.605882	0.557195	0.716396	1.02358	0.979775	0.965664	0.979011	0.984788	0.831353	1.01236	0.942833
ENST00000439880.6_utr3_15_0_chr20_3804962_f	0.986112	0.605882	0.557195	0.716396	1.02358	0.979775	0.965664	0.982317	0.984788	0.831353	1.01236	0.942833
ENST00000367988.8_utr3_9_0_chr1_161229096_f	0.86908	0.824087	1.01846	0.903876	1.02039	0.973929	1.05118	0.989538	0.7827	0.868091	0.668143	0.772978
ENST00000613466.4_utr3_0_0_chr4_144994575_r	0.689466	0.40391	0.739101	0.610826	0.846619	0.801399	0.503147	0.678816	0.825094	0.913179	0.800814	0.846362
ENST00000306071.7_utr3_10_0_chr17_7456724_f	0.728758	0.582503	0.0339295	0.448397	1.14351	1.16954	0.428994	0.893509	1.06955	0.787927	1.01764	0.95837
ENST00000299163.7_utr3_7_0_chr10_100548138_f	0.69207	0.601759	0.83538	0.709736	0.946084	1.05166	0.828262	0.915487	0.879252	0.799596	0.904453	0.861101
ENST00000480614.1_utr3_2_0_chr6_43778889_f	0.732364	0.273678	0.347776	0.451273	0.503921	0.575312	0.692926	0.619249	0.798592	0.994805	0.511325	0.76824
ENST00000415914.4_utr3_0_0_chr7_108562132_r	0.751382	0.603074	0.450603	0.601686	0.809694	0.8643	0.344237	0.677895	0.765492	0.932633	1.03538	0.911169
ENST00000305883.6_utr3_3_0_chr2_10052508_f	0.495196	0.386856	0.489439	0.457164	0.711422	0.790762	0.279097	0.559762	0.649527	1.32191	0.662812	0.878084
ENST00000535335.1_utr3_3_0_chr2_10052508_f	0.495196	0.386856	0.489439	0.457164	0.711422	0.790762	0.279097	0.576221	0.649527	1.32191	0.662812	0.878084
ENST00000540845.5_utr3_3_0_chr2_10052508_f	0.495196	0.386856	0.489439	0.457164	0.711422	0.790762	0.279097	0.596047	0.649527	1.32191	0.662812	0.878084
ENST00000264674.7_utr3_0_0_chr3_169083499_r	0.605671	1.66197	0.718401	0.995348	0.703079	0.65951	0.45168	0.583391	0.524187	0.421553	0.457867	0.467869
ENST00000628990.2_utr3_0_0_chr3_169083499_r	0.605671	1.66197	0.718401	0.995348	0.703079	0.65951	0.45168	0.601967	0.524187	0.421553	0.457867	0.467869
ENST00000220751.5_utr3_10_0_chr8_89790417_f	0.789858	0.294298	0.325152	0.469769	0.70297	0.695044	0.553357	0.672672	0.899229	1.46576	0.51959	0.961525
ENST00000347302.7_utr3_2_0_chr19_57642182_f	0.802372	0.459512	0.532015	0.597966	0.541469	0.44018	0.289079	0.463319	0.457209	0.10952	0.444267	0.336999
ENST00000541801.5_utr3_3_0_chr19_57642182_f	0.802372	0.459512	0.532015	0.597966	0.541469	0.44018	0.289079	0.4253	0.457209	0.10952	0.444267	0.336999
ENST00000541294.1_utr3_2_0_chr18_36164475_f	0.289103	0.269137	0.0796131	0.212617	0.477296	0.560136	0.744231	0.595301	0.582741	0.22111	0.537865	0.447239
ENST00000519911.5_utr3_2_0_chr5_173034424_f	0.86785	0.731064	0.882546	0.827153	0.891404	0.889299	0.728301	0.851989	0.839644	1.03097	1.08975	0.986788
ENST00000457540.1_utr3_0_0_chr1_629640_f	0.549959	0.221106	0.349878	0.373648	0.433043	0.54981	0.293317	0.442115	0.643907	0.561423	0.500991	0.568774
ENST00000433878.5_utr3_0_0_chr3_45917904_r	0.355124	0.431568	0.230411	0.339034	1.1022	0.923487	0.224229	0.762694	0.94962	0.707593	0.675295	0.777503
ENST00000474060.1_utr3_4_0_chr5_140538919_f	0.840174	0.429795	0.242355	0.504108	0.659731	0.910881	0.763974	0.751285	0.784106	0.975856	0.701601	0.820521
ENST00000303383.8_utr3_0_0_chr16_46578591_r	0.728211	0.428167	0.720243	0.62554	0.750472	0.768648	0.284473	0.603589	1.01347	0.788107	0.989199	0.930259
ENST00000297375.4_utr3_1_0_chr7_155462688_f	0.671853	0.714789	0.280384	0.555675	0.783949	0.894112	0.52224	0.73668	0.747704	0.829619	0.935023	0.837449
ENST00000343483.7_utr3_0_0_chr7_27162438_r	0.732932	0.820102	0.701169	0.751401	0.771999	0.734191	0.631195	0.70508	0.716338	1.03185	1.18569	0.977961
ENST00000295588.9_utr3_10_0_chr3_119492439_f	0.764284	0.0361562	0.277461	0.3593	0.910883	0.856207	0.231112	0.654988	1.08365	0.879351	0.632835	0.865279
ENST00000492118.2_utr3_1_0_chr1_212619367_f	0.612598	0.486993	0.608054	0.569215	0.615906	0.595395	0.572714	0.608767	0.553472	0.8097	0.748097	0.703756
ENST00000334571.7_utr3_11_0_chr14_73963000_f	0.818334	0.705285	0.632946	0.718855	1.06379	0.904511	1.06989	0.98296	1.2982	0.869613	0.789712	0.985841
ENST00000373899.3_utr3_4_0_chr10_58388670_f	0.790627	0.490148	0.71687	0.665882	0.843845	0.927859	0.772966	0.828088	0.970271	1.06592	0.672138	0.902778
ENST00000311027.9_utr3_35_0_chr11_47329151_f	0.597314	0.0948981	0.0165625	0.236258	0.66562	0.789953	0.586761	0.648176	1.23059	0.638149	0.329537	0.73276
ENST00000342922.8_utr3_32_0_chr11_47329151_f	0.597314	0.0948981	0.0165625	0.236258	0.66562	0.789953	0.586761	0.658923	1.23059	0.638149	0.329537	0.73276
ENST00000349238.7_utr3_33_0_chr11_47329151_f	0.597314	0.0948981	0.0165625	0.236258	0.66562	0.789953	0.586761	0.722866	1.23059	0.638149	0.329537	0.73276
ENST00000395336.7_utr3_34_0_chr11_47329046_f	0.597314	0.0948981	0.0165625	0.236258	0.66562	0.789953	0.586761	0.680778	1.23059	0.638149	0.329537	0.73276
ENST00000402192.6_utr3_32_0_chr11_47329151_f	0.597314	0.0948981	0.0165625	0.236258	0.66562	0.789953	0.586761	0.680778	1.23059	0.638149	0.329537	0.73276
ENST00000402799.5_utr3_32_0_chr11_47329151_f	0.597314	0.0948981	0.0165625	0.236258	0.66562	0.789953	0.586761	0.692286	1.23059	0.638149	0.329537	0.73276
ENST00000406482.5_utr3_31_0_chr11_47329046_f	0.597314	0.0948981	0.0165625	0.236258	0.66562	0.789953	0.586761	0.668386	1.23059	0.638149	0.329537	0.73276
ENST00000407859.7_utr3_33_0_chr11_47329151_f	0.597314	0.0948981	0.0165625	0.236258	0.66562	0.789953	0.586761	0.684114	1.23059	0.638149	0.329537	0.73276
ENST00000487909.5_utr3_13_0_chr21_36368988_f	0.705661	0.669563	0.409911	0.595045	0.773931	0.739722	0.455837	0.670323	1.07436	1.05418	0.600491	0.909679
ENST00000359867.7_utr3_0_0_chr22_38290691_r	0.854325	0.731876	0.758007	0.781403	0.947974	0.981675	0.704046	0.876922	0.854237	1.14353	0.932246	0.97667
ENST00000396832.6_utr3_0_0_chr22_38290691_r	0.854325	0.731876	0.758007	0.781403	0.947974	0.981675	0.704046	0.881066	0.854237	1.14353	0.932246	0.97667
ENST00000327590.9_utr3_0_0_chr3_70959191_r	0.58166	0.737338	0.509282	0.609427	0.808771	0.735584	0.417954	0.638284	0.645304	0.947432	1.17453	0.922421
ENST00000650402.1_utr3_0_0_chr3_70959211_r	0.58166	0.737338	0.509282	0.609427	0.808771	0.735584	0.417954	0.670741	0.645304	0.947432	1.17453	0.922421
ENST00000428931.6_utr3_26_0_chr1_154270296_f	0.776045	0.840897	0.836508	0.817817	0.899087	0.782296	0.499424	0.743423	0.600107	0.696986	0.584046	0.627046
ENST00000596758.5_utr3_13_0_chr19_6751327_f	0.840284	0.56062	0.647006	0.682637	0.997927	0.887292	0.79891	0.895749	1.16524	0.725923	0.898426	0.929862
ENST00000337768.10_utr3_0_0_chr2_27650809_r	0.963405	1.00925	0.957606	0.976752	0.864388	0.921212	0.726906	0.824651	0.984166	0.625416	0.773517	0.794366
ENST00000404798.6_utr3_0_0_chr2_27650812_r	0.963405	1.00925	0.957606	0.976752	0.864388	0.921212	0.726906	0.876551	0.984166	0.625416	0.773517	0.794366
ENST00000650149.1_utr3_4_0_chr8_30105746_f	0.622843	0.453995	0.769026	0.615288	0.857133	0.961977	0.514386	0.780357	1.08693	1.16875	0.641646	0.965776
ENST00000372064.8_utr3_5_0_chr6_43784563_f	0.735252	0.273691	0.358226	0.455723	0.498464	0.568516	0.684376	0.575512	0.801278	0.995987	0.511933	0.769733
ENST00000372067.7_utr3_6_0_chr6_43784563_f	0.735252	0.273691	0.358226	0.455723	0.498464	0.568516	0.684376	0.56913	0.801278	0.995987	0.511933	0.769733
ENST00000372077.8_utr3_5_0_chr6_43784563_f	0.735252	0.273691	0.358226	0.455723	0.498464	0.568516	0.684376	0.59608	0.801278	0.995987	0.511933	0.769733
ENST00000279394.7_utr3_18_0_chr16_29991569_f	0.917787	1.21115	0.791575	0.973504	0.756078	0.839639	0.803195	0.784009	0.60543	0.417871	0.965961	0.663087
ENST00000301919.9_utr3_0_0_chr11_106007899_r	0.842252	0.613326	0.982697	0.812758	0.624813	0.677521	0.333633	0.526434	0.535363	0.711704	0.0108159	0.419294
ENST00000308234.11_utr3_4_0_chr5_98793754_f	0.397413	0.16444	0.134183	0.232012	0.440445	0.526001	0.151229	0.357943	0.583016	0.46761	0.35237	0.467665
ENST00000513185.3_utr3_2_0_chr5_98793754_f	0.397413	0.16444	0.134183	0.232012	0.440445	0.526001	0.151229	0.372115	0.583016	0.46761	0.35237	0.467665
ENST00000284881.9_utr3_0_0_chr21_17788974_r	0.622719	0.0841269	0.570577	0.425808	0.72503	0.773143	0.56505	0.696062	0.964181	1.14127	0.439306	0.848251
ENST00000220429.12_utr3_0_0_chr15_50277263_r	0.688559	0.205533	0.644852	0.512981	0.706458	0.851244	0.221578	0.628406	0.990645	0.840019	0.844159	0.891608
ENST00000498730.5_utr3_5_0_chr3_42636868_f	0.751982	0.960587	0.859768	0.857446	0.779256	0.842405	0.691103	0.808697	0.50639	0.878355	0.561675	0.648807
ENST00000391703.3_utr3_2_0_chr19_57642182_f	0.806871	0.458713	0.53109	0.598891	0.542026	0.441163	0.289275	0.419445	0.459967	0.10952	0.444267	0.337918
ENST00000462438.1_utr3_2_0_chr20_57378013_f	0.746417	0.906923	0.813717	0.822352	0.810928	0.81441	0.817355	0.824919	0.820566	0.970128	1.02678	0.939159
ENST00000639394.1_utr3_0_0_chr11_31789957_r	0.71478	1.01012	0.570294	0.765066	0.574887	0.678881	0.874517	0.730236	0.348957	0.613607	0.537898	0.500154
ENST00000367558.6_utr3_0_0_chr1_182598623_r	0.349535	0.170493	0.351641	0.290556	0.417461	0.373405	0.376151	0.389505	0.395445	0.796523	0.367607	0.519858
ENST00000547717.1_utr3_12_0_chr12_53467221_f	0.358428	0.688736	0.465551	0.504238	0.244824	0.320303	0.263094	0.279639	0.436319	0.331136	0.184919	0.317458
ENST00000549272.1_utr3_2_0_chr12_53467221_f	0.358428	0.688736	0.465551	0.504238	0.244824	0.320303	0.263094	0.283614	0.436319	0.331136	0.184919	0.317458
ENST00000341491.9_utr3_3_0_chr1_212619556_f	0.613779	0.507353	0.60575	0.575627	0.619783	0.599696	0.585132	0.603372	0.554045	0.818344	0.746861	0.706417
ENST00000366987.6_utr3_3_0_chr1_212619556_f	0.613779	0.507353	0.60575	0.575627	0.619783	0.599696	0.585132	0.606657	0.554045	0.818344	0.746861	0.706417
ENST00000613954.4_utr3_4_0_chr1_212619556_f	0.613779	0.507353	0.60575	0.575627	0.619783	0.599696	0.585132	0.606617	0.554045	0.818344	0.746861	0.706417
ENST00000395706.2_utr3_3_0_chr17_18264765_f	0.765453	0.590644	0.0888579	0.481651	0.617122	0.575474	1.06	0.742334	0.850454	0.704782	1.31279	0.956007
ENST00000317683.4_utr3_0_0_chr19_45710629_r	0.694476	0.497697	0.497589	0.563254	0.657643	0.627256	0.385058	0.562413	0.694403	1.48181	0.75768	0.977963
ENST00000263379.4_utr3_13_0_chr19_14052291_f	0.870605	0.4186	0.610813	0.63334	0.873704	0.926666	0.717838	0.845786	0.948139	1.35312	0.690979	0.997414
ENST00000394670.8_utr3_11_0_chr17_32369760_f	0.856818	0.737945	0.814566	0.803109	0.884211	0.924817	0.666875	0.785412	0.893605	1.0654	0.914896	0.957969
ENST00000374056.10_utr3_6_0_chr10_50010187_f	0.709169	0.373115	0.687391	0.589892	0.824952	0.668716	0.947991	0.805657	1.14296	0.685503	0.810546	0.87967
ENST00000519374.6_utr3_3_0_chr5_173034399_f	0.869971	0.729781	0.892261	0.830671	0.898147	0.90128	0.754267	0.851638	0.845257	1.01412	1.08373	0.981035
ENST00000413987.1_utr3_2_0_chr1_28508830_f	0.727241	0.605389	0.764251	0.69896	0.687652	0.813333	0.501608	0.654062	0.897974	1.11481	0.750284	0.921023
ENST00000232766.6_utr3_9_0_chr3_47343942_f	0.746354	0.196264	0.728306	0.556975	0.886348	0.965055	0.582497	0.780598	0.948685	0.964443	0.769385	0.894171
ENST00000393430.6_utr3_3_0_chr16_75170335_f	0.415942	0.153512	0.443163	0.337539	0.66617	0.968988	0.402013	0.664555	0.449535	0.728681	0.823789	0.667335
ENST00000373609.1_utr3_9_0_chr1_32195196_f	0.926476	0.692418	0.670732	0.763209	0.884522	0.896807	0.848526	0.884742	0.806604	0.921962	1.07772	0.93543
ENST00000373610.8_utr3_10_0_chr1_32195196_f	0.926476	0.692418	0.670732	0.763209	0.884522	0.896807	0.848526	0.873202	0.806604	0.921962	1.07772	0.93543
ENST00000515798.5_utr3_4_0_chr5_34924847_f	0.748545	0.633747	0.754126	0.712139	0.789175	0.807982	0.658961	0.725961	0.800255	0.92372	0.763985	0.82932
ENST00000254803.4_utr3_0_0_chr4_70690118_f	0.517677	0.403304	0.368757	0.429913	0.696549	0.707899	0.390555	0.619456	0.640884	1.03626	0.499374	0.725505
ENST00000598038.5_utr3_8_0_chr19_17342156_f	0.879895	0.481222	0.855735	0.738951	0.990354	1.04594	0.900247	0.970586	0.931994	0.935348	0.964038	0.943793
ENST00000570010.6_utr3_3_0_chr16_75170335_f	0.416211	0.15355	0.443273	0.337678	0.665583	0.968636	0.401548	0.695238	0.449544	0.728011	0.822734	0.666763
ENST00000466382.2_utr3_5_0_chr1_26779023_f	0.571283	0.178697	0.708058	0.486013	0.685689	0.593134	0.637417	0.665514	0.771127	1.13756	0.582216	0.8303
ENST00000330070.5_utr3_0_0_chr17_48542655_r	0.517915	0.158906	0.718304	0.465042	0.654792	0.536342	0.470903	0.524762	0.708081	1.18323	0.614523	0.835278
ENST00000299238.6_utr3_0_0_chr10_102067803_f	0.352249	0.524223	0.566036	0.480836	0.564249	0.507838	0.538281	0.550167	0.660688	0.517069	1.06704	0.748265
ENST00000445478.6_utr3_0_0_chr17_76712832_r	0.653237	0.951543	0.64842	0.751067	0.900443	0.779486	0.725117	0.786523	1.10771	0.767392	1.08965	0.98825
ENST00000489671.5_utr3_0_0_chr3_141944428_r	0.788852	0.107115	0.325779	0.407249	0.857613	0.980983	0.202909	0.703035	1.08553	0.839881	0.773955	0.899787
ENST00000379376.2_utr3_0_0_chr20_4780026_r	1.02008	0.540709	0.709897	0.756894	0.793366	0.779431	0.442183	0.65243	0.63755	0.412854	0.276034	0.442146
ENST00000379400.8_utr3_0_0_chr20_4780023_r	1.02008	0.540709	0.709897	0.756894	0.793366	0.779431	0.442183	0.657969	0.63755	0.412854	0.276034	0.442146
ENST00000300056.8_utr3_0_0_chr15_89681535_r	0.665131	0.480707	0.601676	0.582505	0.705565	0.753045	0.669372	0.729127	0.65327	0.646569	0.85449	0.71811
ENST00000309776.8_utr3_13_0_chr10_252471_f	0.791678	0.356691	0.676391	0.608253	0.83394	0.812097	0.660557	0.752354	0.729936	0.848136	0.93576	0.837944
ENST00000381604.8_utr3_12_0_chr10_252471_f	0.791678	0.356691	0.676391	0.608253	0.83394	0.812097	0.660557	0.7691	0.729936	0.848136	0.93576	0.837944
ENST00000381607.8_utr3_13_0_chr10_252471_f	0.791678	0.356691	0.676391	0.608253	0.83394	0.812097	0.660557	0.75676	0.729936	0.848136	0.93576	0.837944
ENST00000397959.7_utr3_12_0_chr10_252471_f	0.791678	0.356691	0.676391	0.608253	0.83394	0.812097	0.660557	0.75115	0.729936	0.848136	0.93576	0.837944
ENST00000402736.5_utr3_13_0_chr10_252471_f	0.791678	0.356691	0.676391	0.608253	0.83394	0.812097	0.660557	0.765501	0.729936	0.848136	0.93576	0.837944
ENST00000627286.1_utr3_13_0_chr10_252471_f	0.791678	0.356691	0.676391	0.608253	0.83394	0.812097	0.660557	0.776341	0.729936	0.848136	0.93576	0.837944
ENST00000258062.9_utr3_0_0_chr6_138904870_r	0.818358	0.78423	0.530017	0.710868	0.784328	0.8732	0.751779	0.814502	0.765491	1.2617	0.902784	0.976658
ENST00000409812.6_utr3_0_0_chr6_138904870_r	0.818358	0.78423	0.530017	0.710868	0.784328	0.8732	0.751779	0.79947	0.765491	1.2617	0.902784	0.976658
ENST00000297661.9_utr3_6_0_chr9_34251533_f	0.777908	0.7621	0.80419	0.781399	0.798517	0.886422	0.777059	0.805306	0.90521	0.79685	1.18297	0.961676
ENST00000359544.2_utr3_6_0_chr9_34251533_f	0.777908	0.7621	0.80419	0.781399	0.798517	0.886422	0.777059	0.809099	0.90521	0.79685	1.18297	0.961676
ENST00000307365.4_utr3_2_0_chr10_72275189_f	0.348849	0.215221	0.561181	0.375084	0.564732	0.277945	0.53319	0.447383	0.489912	0.980241	0.569744	0.679966
ENST00000396871.8_utr3_0_0_chr16_3222342_r	0.490484	0.389864	0.303667	0.394672	0.666239	0.689454	0.129485	0.473411	0.697097	0.707235	0.641171	0.681834
ENST00000431561.7_utr3_0_0_chr16_3222345_r	0.490484	0.389864	0.303667	0.394672	0.666239	0.689454	0.129485	0.522244	0.697097	0.707235	0.641171	0.681834
ENST00000468781.5_utr3_4_0_chr9_93112992_f	0.624293	0.643156	0.69825	0.655233	0.738119	1.30339	1.00438	0.983176	1.10309	1.10943	0.705528	0.972685
ENST00000617192.4_utr3_0_0_chr17_76712832_r	0.653855	0.952444	0.649033	0.751777	0.900443	0.779486	0.725117	0.829878	1.10771	0.767392	1.08965	0.98825
ENST00000547987.2_utr3_3_0_chr12_53467221_f	0.347573	0.689422	0.466015	0.501004	0.26009	0.326846	0.286527	0.284943	0.433198	0.329037	0.159862	0.307366
ENST00000464456.5_utr3_0_0_chr3_169083507_r	0.605063	1.6603	0.717679	0.994348	0.707576	0.65951	0.45168	0.586864	0.523429	0.457548	0.457205	0.479394
ENST00000651503.2_utr3_0_0_chr3_169083507_r	0.605063	1.6603	0.717679	0.994348	0.707576	0.65951	0.45168	0.593018	0.523429	0.457548	0.457205	0.479394
ENST00000648792.1_utr3_0_0_chr17_46029985_r	0.475476	0.648712	0.512049	0.545412	0.585149	0.648957	0.4289	0.556791	0.615766	0.805803	0.668907	0.696825
ENST00000640027.1_utr3_10_0_chr11_93811853_f	0.692836	0.795031	0.465992	0.651287	0.560918	0.590854	0.651678	0.588955	0.783173	0.787672	1.37893	0.983258
ENST00000642424.1_utr3_13_0_chrX_41347720_f	0.828218	0.556516	0.666427	0.683721	0.758733	0.777002	0.581176	0.708514	0.854124	1.08112	0.747271	0.89417
ENST00000331552.11_utr3_0_0_chr19_19201416_r	0.659155	0.709693	0.749619	0.706156	0.639753	0.65144	0.672025	0.652618	0.798384	0.718435	1.007	0.841273
ENST00000614122.4_utr3_8_0_chr17_37458524_f	0.389533	0.582944	0.672011	0.548163	1.06023	0.644131	0.536994	0.749578	0.712118	1.26776	0.787178	0.922352
ENST00000619335.4_utr3_1_0_chr17_37458524_f	0.389533	0.582944	0.672011	0.548163	1.06023	0.644131	0.536994	0.731921	0.712118	1.26776	0.787178	0.922352
ENST00000619777.4_utr3_3_0_chr17_37458524_f	0.389533	0.582944	0.672011	0.548163	1.06023	0.644131	0.536994	0.746875	0.712118	1.26776	0.787178	0.922352
ENST00000620086.4_utr3_5_0_chr17_37458524_f	0.389533	0.582944	0.672011	0.548163	1.06023	0.644131	0.536994	0.748723	0.712118	1.26776	0.787178	0.922352
ENST00000341211.5_utr3_9_0_chr14_77933392_f	1.30045	0.894897	0.710969	0.968773	0.72027	0.738423	0.34088	0.627563	0.744492	0.327734	0.696434	0.589553
ENST00000440873.6_utr3_0_0_chr11_64803585_r	0.541308	0.358128	0.908334	0.60259	0.828159	0.646898	0.729328	0.762524	0.838745	1.14304	0.753859	0.911881
ENST00000531696.5_utr3_13_0_chr11_67254874_f	0.726984	0.189846	0.572929	0.496586	0.493272	0.580776	0.192583	0.437382	0.921145	0.56681	1.40475	0.964234
ENST00000282388.4_utr3_0_0_chr2_43222402_r	0.378266	0.31447	0.518089	0.403608	0.477282	0.471965	0.287288	0.4521	0.414126	0.638737	0.728033	0.593632
ENST00000326737.3_utr3_0_0_chr11_46602861_r	0.530797	1.39029	0.827942	0.916344	0.689002	0.679876	0.827914	0.698669	0.62417	0.105027	0.632662	0.453953
ENST00000393359.7_utr3_0_0_chr2_105264414_r	0.815403	0.262372	0.879495	0.652423	0.795963	0.828499	0.653678	0.773125	0.922426	1.07053	0.90244	0.965132
ENST00000306378.11_utr3_27_0_chr17_67982289_f	0.641431	0.128605	0.375267	0.381768	0.660011	0.68911	0.0807629	0.471753	1.00612	1.17147	0.445509	0.874366
ENST00000321892.8_utr3_29_0_chr17_67982289_f	0.641431	0.128605	0.375267	0.381768	0.660011	0.68911	0.0807629	0.52222	1.00612	1.17147	0.445509	0.874366
ENST00000284041.7_utr3_8_0_chr5_66170585_f	0.551893	0.259886	0.439817	0.417199	0.606562	0.689735	0.660332	0.674653	0.65357	0.786327	0.425862	0.62192
ENST00000519259.5_utr3_1_0_chr5_66170585_f	0.551893	0.259886	0.439817	0.417199	0.606562	0.689735	0.660332	0.645478	0.65357	0.786327	0.425862	0.62192
ENST00000520953.5_utr3_9_0_chr5_66170585_f	0.551893	0.259886	0.439817	0.417199	0.606562	0.689735	0.660332	0.649169	0.65357	0.786327	0.425862	0.62192
ENST00000522912.5_utr3_9_0_chr5_66170585_f	0.551893	0.259886	0.439817	0.417199	0.606562	0.689735	0.660332	0.668389	0.65357	0.786327	0.425862	0.62192
ENST00000335290.10_utr3_6_0_chr14_100530042_f	0.500543	0.36265	0.723491	0.528895	0.987608	0.878137	0.543142	0.804107	0.871184	0.728911	0.76923	0.789775
ENST00000402312.7_utr3_6_0_chr14_100530042_f	0.500543	0.36265	0.723491	0.528895	0.987608	0.878137	0.543142	0.807113	0.871184	0.728911	0.76923	0.789775
ENST00000644939.1_utr3_18_0_chr7_70790997_f	0.53557	0.448928	0.678064	0.554188	0.647414	0.634678	0.492638	0.596165	0.549525	0.813773	0.894205	0.752501
ENST00000475153.6_utr3_5_0_chr7_149179802_f	0.728194	0.251012	0.216387	0.398531	0.565344	0.642512	0.470012	0.557382	0.702302	0.632506	0.637376	0.657395
ENST00000353868.5_utr3_11_0_chr7_129755182_f	0.372946	0.619941	0.537859	0.510249	0.658926	0.615704	0.692676	0.682648	0.736623	0.594011	0.598367	0.643001
ENST00000393230.6_utr3_10_0_chr7_129755182_f	0.372946	0.619941	0.537859	0.510249	0.658926	0.615704	0.692676	0.623633	0.736623	0.594011	0.598367	0.643001
ENST00000393232.6_utr3_10_0_chr7_129755182_f	0.372946	0.619941	0.537859	0.510249	0.658926	0.615704	0.692676	0.638475	0.736623	0.594011	0.598367	0.643001
ENST00000355995.8_utr3_14_0_chr10_113165973_f	0.619914	0.475293	0.704051	0.599753	0.702101	0.742	0.324583	0.591734	0.743241	0.962962	0.817024	0.841076
ENST00000369397.8_utr3_13_0_chr10_113165973_f	0.619914	0.475293	0.704051	0.599753	0.702101	0.742	0.324583	0.579865	0.743241	0.962962	0.817024	0.841076
ENST00000536810.5_utr3_12_0_chr10_113165973_f	0.619914	0.475293	0.704051	0.599753	0.702101	0.742	0.324583	0.565606	0.743241	0.962962	0.817024	0.841076
ENST00000542695.5_utr3_14_0_chr10_113165973_f	0.619914	0.475293	0.704051	0.599753	0.702101	0.742	0.324583	0.573879	0.743241	0.962962	0.817024	0.841076
ENST00000543371.5_utr3_13_0_chr10_113165973_f	0.619914	0.475293	0.704051	0.599753	0.702101	0.742	0.324583	0.567924	0.743241	0.962962	0.817024	0.841076
ENST00000627217.3_utr3_13_0_chr10_113165973_f	0.619914	0.475293	0.704051	0.599753	0.702101	0.742	0.324583	0.589666	0.743241	0.962962	0.817024	0.841076
ENST00000519067.5_utr3_0_0_chr8_141207166_r	0.891478	0.0737512	0.521807	0.495679	0.801492	0.754861	0.411627	0.65948	1.24007	1.10946	0.605998	0.985176
ENST00000534894.5_utr3_10_0_chr10_113165635_f	0.619914	0.475293	0.704051	0.599753	0.70219	0.742501	0.324624	0.58107	0.743241	0.962962	0.817024	0.841076
ENST00000538897.5_utr3_13_0_chr10_113165635_f	0.619914	0.475293	0.704051	0.599753	0.70219	0.742501	0.324624	0.567079	0.743241	0.962962	0.817024	0.841076
ENST00000420397.1_utr3_3_0_chr2_159767353_f	0.61613	0.352128	0.744195	0.570817	0.831412	0.778588	0.550705	0.740986	0.753926	0.847605	0.766515	0.789349
ENST00000371712.4_utr3_0_0_chr9_136428619_r	0.678577	0.0888606	0.457649	0.408362	0.870581	0.760838	0.818448	0.84441	0.886725	1.07789	0.424826	0.796481
ENST00000397997.6_utr3_6_0_chr12_69574956_f	0.62147	0.0223182	0.256174	0.299987	0.635483	0.639002	0.0552058	0.420523	0.695035	1.09266	0.506792	0.764829
ENST00000370397.8_utr3_0_0_chr10_100188300_r	0.461112	0.554976	0.583054	0.533047	0.75552	0.787759	0.439909	0.674378	0.745562	1.3951	0.635905	0.925521
ENST00000315367.4_utr3_1_0_chr8_95154795_f	0.553054	1.3765	0.918278	0.949278	0.58373	0.4918	0.327141	0.46947	0.466011	0.758655	0.411948	0.545538
ENST00000457138.7_utr3_15_0_chrX_41347720_f	0.822241	0.549387	0.662675	0.678101	0.764302	0.794611	0.612234	0.722068	0.834807	1.05252	0.742021	0.876451
ENST00000409426.5_utr3_14_0_chr1_151247866_f	0.733049	0.497146	0.77008	0.666759	0.736086	0.782558	0.55453	0.689545	0.931317	1.20176	0.688433	0.940503
ENST00000478396.1_utr3_3_0_chr2_159767284_f	0.618256	0.336185	0.745689	0.56671	0.831506	0.77786	0.538419	0.705762	0.767216	0.847531	0.766449	0.793732
ENST00000391980.7_utr3_0_0_chr2_241095571_r	0.604714	0.875241	0.318292	0.599416	0.725565	0.925789	0.464564	0.709001	0.838471	0.877143	1.05799	0.924534
ENST00000476556.5_utr3_0_0_chr1_8354093_r	0.617064	0.77712	0.525055	0.639746	0.677229	0.825922	1.12013	0.889049	1.23087	0.794911	0.810987	0.945591
ENST00000403892.7_utr3_0_0_chr22_37010859_r	0.782231	0.912642	0.830175	0.841683	1.07176	1.04099	0.995856	0.999704	0.845321	0.973161	1.17853	0.999002
ENST00000626459.2_utr3_0_0_chr6_138904017_r	0.793481	0.780515	0.448818	0.674272	0.76498	0.865653	0.608267	0.733603	0.821521	1.16442	0.821581	0.935841
ENST00000534025.6_utr3_0_0_chr11_8947202_r	0.765685	0.283011	0.722119	0.590272	0.845908	0.83927	0.993915	0.832929	0.958311	0.852536	0.73363	0.848159
ENST00000314994.5_utr3_0_0_chr16_89969773_r	0.558038	0.282829	0.681929	0.507598	0.806926	0.741113	0.304461	0.616788	0.634441	0.962806	0.905717	0.834321
ENST00000499676.5_utr3_0_0_chr3_141944435_r	0.794313	0.0913773	0.325365	0.403685	0.858035	0.982716	0.203907	0.669542	1.08732	0.836807	0.760255	0.894793
ENST00000338754.9_utr3_0_0_chr22_26521996_r	0.958758	0.0810963	0.637884	0.559246	0.961241	1.16514	0.746607	0.921824	1.05161	1.0345	0.871133	0.985746
ENST00000374338.4_utr3_8_0_chr1_25566993_f	0.865393	0.623536	0.733492	0.740807	0.972681	0.952577	0.750779	0.885605	0.914093	0.908392	0.849554	0.89068
ENST00000488127.1_utr3_6_0_chr1_25566848_f	0.865393	0.623536	0.733492	0.740807	0.972681	0.952577	0.750779	0.938479	0.914093	0.908392	0.849554	0.89068
ENST00000599386.5_utr3_8_0_chr19_39178580_f	1.2365	0.541882	0.861096	0.879826	1.16835	0.795076	0.98282	0.975813	0.678022	0.501919	0.383949	0.521297
ENST00000642801.1_utr3_10_0_chrX_41347640_f	0.81832	0.562229	0.659938	0.680162	0.763438	0.778295	0.595112	0.720854	0.842272	1.07258	0.734122	0.882992
ENST00000268835.7_utr3_11_0_chr17_18930699_f	0.787327	0.643399	0.976739	0.802488	0.800961	0.951179	0.855156	0.919378	0.96885	0.979646	0.931461	0.959986
ENST00000536323.5_utr3_9_0_chr17_18930699_f	0.787327	0.643399	0.976739	0.802488	0.800961	0.951179	0.855156	0.822152	0.96885	0.979646	0.931461	0.959986
ENST00000610773.4_utr3_10_0_chr17_18930699_f	0.787327	0.643399	0.976739	0.802488	0.800961	0.951179	0.855156	0.854895	0.96885	0.979646	0.931461	0.959986
ENST00000373491.3_utr3_12_0_chr6_37331173_f	0.738339	0.326612	0.691758	0.58557	0.461961	0.701503	0.523521	0.56711	0.5931	0.986625	1.19834	0.926021
ENST00000309096.4_utr3_0_0_chr5_57245468_f	0.633614	0.056072	0.758554	0.482747	0.761026	0.928157	0.786677	0.799692	0.960756	1.04145	0.597507	0.866572
ENST00000466106.1_utr3_1_0_chr17_18930540_f	0.788265	0.642966	0.976082	0.802438	0.802532	0.951875	0.857077	0.868823	0.969464	0.978437	0.930643	0.959515
ENST00000492129.5_utr3_10_0_chr17_18930540_f	0.788265	0.642966	0.976082	0.802438	0.802532	0.951875	0.857077	0.870368	0.969464	0.978437	0.930643	0.959515
ENST00000469132.1_utr3_1_0_chr6_32980582_f	0.699766	0.732881	0.790153	0.740933	0.778458	0.840811	0.549318	0.740107	0.765033	0.94652	1.11465	0.942067
ENST00000263895.8_utr3_0_0_chr2_150468195_r	0.351017	0.333453	0.560434	0.414968	0.52526	0.547291	0.374751	0.465102	0.471556	0.727512	0.564465	0.587844
ENST00000375734.6_utr3_0_0_chr2_150468195_r	0.351017	0.333453	0.560434	0.414968	0.52526	0.547291	0.374751	0.491101	0.471556	0.727512	0.564465	0.587844
ENST00000542802.7_utr3_0_0_chr17_78795653_r	0.859409	0.596861	0.603318	0.68653	0.761049	0.731579	0.709868	0.73079	0.975582	1.06945	0.670761	0.905266
ENST00000592231.5_utr3_0_0_chr17_78795653_r	0.859409	0.596861	0.603318	0.68653	0.761049	0.731579	0.709868	0.72289	0.975582	1.06945	0.670761	0.905266
ENST00000340308.7_utr3_0_0_chr7_140333752_r	0.592359	0.625826	0.44719	0.555125	0.829103	0.822547	0.780198	0.817157	0.797262	1.01805	0.5257	0.780336
ENST00000565990.2_utr3_2_0_chr16_70571673_f	0.750875	0.696923	0.723435	0.723744	0.88563	1.00125	0.748188	0.884114	0.887004	1.28277	0.764781	0.978186
ENST00000326232.14_utr3_0_0_chr7_140333752_r	0.592437	0.625908	0.447248	0.555198	0.829103	0.822547	0.780198	0.792357	0.797262	1.01805	0.5257	0.780336
ENST00000447932.6_utr3_0_0_chr7_140333752_r	0.592437	0.625908	0.447248	0.555198	0.829103	0.822547	0.780198	0.803831	0.797262	1.01805	0.5257	0.780336
ENST00000585797.5_utr3_2_0_chr19_9633460_f	1.05525	0.83403	0.888384	0.925889	1.03361	0.904329	0.681071	0.844871	0.778929	0.471966	0.8088	0.686565
ENST00000586614.6_utr3_4_0_chr19_9633460_f	1.05525	0.83403	0.888384	0.925889	1.03361	0.904329	0.681071	0.883703	0.778929	0.471966	0.8088	0.686565
ENST00000587536.6_utr3_3_0_chr19_9633460_f	1.05525	0.83403	0.888384	0.925889	1.03361	0.904329	0.681071	0.878463	0.778929	0.471966	0.8088	0.686565
ENST00000588765.5_utr3_3_0_chr19_9633460_f	1.05525	0.83403	0.888384	0.925889	1.03361	0.904329	0.681071	0.853172	0.778929	0.471966	0.8088	0.686565
ENST00000591932.6_utr3_2_0_chr19_9633460_f	1.05525	0.83403	0.888384	0.925889	1.03361	0.904329	0.681071	0.848723	0.778929	0.471966	0.8088	0.686565
ENST00000652787.1_utr3_3_0_chr19_9633460_f	1.05525	0.83403	0.888384	0.925889	1.03361	0.904329	0.681071	0.837524	0.778929	0.471966	0.8088	0.686565
ENST00000357103.5_utr3_7_0_chr12_1786073_f	0.724852	0.749694	0.845446	0.773331	0.830537	0.880694	0.871363	0.844814	0.816506	0.819742	0.986666	0.874304
ENST00000431992.5_utr3_0_0_chr1_33323623_r	0.922789	0.48617	0.501232	0.636731	0.82947	0.855244	0.630456	0.748317	0.974917	0.830945	0.83654	0.880801
ENST00000550735.7_utr3_13_0_chr12_111893062_f	0.870086	0.375354	0.814748	0.686729	0.857871	0.884357	0.674522	0.798518	1.05008	0.767305	1.1353	0.98423
ENST00000648046.1_utr3_0_0_chr17_75319479_r	0.88769	0.905211	1.14374	0.97888	0.955868	0.961041	1.03956	0.998581	0.808685	0.937783	0.7126	0.819689
ENST00000400907.6_utr3_0_0_chr1_8353943_r	0.618067	0.78765	0.525908	0.643875	0.670693	0.815604	1.10932	0.876619	1.21071	0.783482	0.826692	0.940295
ENST00000450764.6_utr3_0_0_chr19_12699673_r	0.727593	0.377778	0.531573	0.545648	0.792637	0.870539	0.933313	0.863447	0.652878	0.812408	0.694839	0.720042
ENST00000272217.7_utr3_0_0_chr1_202133404_r	0.610087	0.457297	0.607939	0.558441	0.66373	0.703228	0.888776	0.725063	0.566791	0.780037	1.05656	0.80113
ENST00000614750.1_utr3_0_0_chr1_202133404_r	0.610087	0.457297	0.607939	0.558441	0.66373	0.702369	0.888776	0.751013	0.566791	0.780037	1.05656	0.80113
ENST00000258457.7_utr3_3_0_chr2_105345372_f	0.523954	0.556283	0.577926	0.552721	0.891388	0.714459	0.146159	0.601496	0.886619	0.774466	1.04426	0.901782
ENST00000510834.1_utr3_2_0_chr5_34919840_f	0.349184	0.0101557	0.329305	0.229548	0.0594491	0.238582	0.0491493	0.200228	0.600617	0.243793	0.60836	0.484257
ENST00000550389.5_utr3_6_0_chr12_69574956_f	0.612391	0.0221121	0.251961	0.295488	0.634969	0.636316	0.0556931	0.447045	0.645457	1.11036	0.5145	0.756773
ENST00000259021.9_utr3_14_0_chr17_49827503_f	0.866663	0.641953	0.774975	0.761197	0.877997	0.95811	0.658455	0.839821	0.897822	1.21459	0.861953	0.991456
ENST00000284957.9_utr3_8_0_chr7_66809285_f	0.732545	0.417998	0.801241	0.650595	0.806995	0.766777	0.357996	0.655311	1.09885	0.747929	1.05053	0.965769
ENST00000380828.6_utr3_8_0_chr7_66809285_f	0.732545	0.417998	0.801241	0.650595	0.806995	0.766777	0.357996	0.64804	1.09885	0.747929	1.05053	0.965769
ENST00000437078.6_utr3_7_0_chr7_66809285_f	0.732545	0.417998	0.801241	0.650595	0.806995	0.766777	0.357996	0.644363	1.09885	0.747929	1.05053	0.965769
ENST00000510829.6_utr3_6_0_chr7_66809285_f	0.732545	0.417998	0.801241	0.650595	0.806995	0.766777	0.357996	0.621544	1.09885	0.747929	1.05053	0.965769
ENST00000617428.3_utr3_19_0_chr19_7470537_f	0.915763	0.518174	0.804655	0.746197	0.95799	1.01372	0.751552	0.91509	0.955844	1.10146	0.872262	0.976523
ENST00000566536.5_utr3_1_0_chr16_71915626_f	0.428816	0.735478	0.578391	0.580895	0.895015	0.827798	0.856997	0.862027	0.693788	1.09489	0.673771	0.820817
ENST00000531427.5_utr3_19_0_chr11_108106207_f	0.815264	0.480876	0.273307	0.523149	0.93668	0.997779	0.359119	0.776003	1.12065	0.941656	0.735394	0.932567
ENST00000263070.11_utr3_0_0_chr10_86435257_r	0.658899	0.594845	0.681176	0.644973	0.735942	0.708758	0.227324	0.561259	1.11245	0.992031	0.720582	0.941687
ENST00000298767.10_utr3_0_0_chr10_86435256_r	0.658899	0.594845	0.681176	0.644973	0.735942	0.708758	0.227324	0.570599	1.11245	0.992031	0.720582	0.941687
ENST00000618527.4_utr3_0_0_chr10_86435257_r	0.658899	0.594845	0.681176	0.644973	0.735942	0.708758	0.227324	0.563225	1.11245	0.992031	0.720582	0.941687
ENST00000403525.5_utr3_42_0_chr2_27243519_f	0.785091	0.634591	0.979552	0.799744	0.84562	0.922146	0.774148	0.867303	0.85974	1.03857	1.04513	0.981148
ENST00000661696.1_utr3_1_0_chr19_9632228_f	1.18786	0.832684	0.886951	0.969165	1.06295	0.914162	0.67502	0.869063	0.793938	0.468726	0.803247	0.688637
ENST00000286096.8_utr3_7_0_chr16_27220731_f	0.409789	0.787295	0.217622	0.471569	0.807241	0.632552	0.587145	0.713055	0.773278	0.581926	1.03086	0.795355
ENST00000642687.1_utr3_10_0_chrX_41347640_f	0.819385	0.562294	0.662563	0.681414	0.76626	0.783914	0.60985	0.716039	0.839517	1.05956	0.731073	0.876716
ENST00000646940.1_utr3_15_0_chrX_41347640_f	0.819385	0.562294	0.662563	0.681414	0.76626	0.783914	0.60985	0.694577	0.839517	1.05956	0.731073	0.876716
ENST00000234179.7_utr3_0_0_chr2_37250502_r	0.892808	0.12331	0.474061	0.496726	0.866505	0.884051	0.450408	0.715676	0.894166	1.18258	0.711642	0.929462
ENST00000379066.5_utr3_0_0_chr2_37250502_r	0.892808	0.12331	0.474061	0.496726	0.866505	0.884051	0.450408	0.742545	0.894166	1.18258	0.711642	0.929462
ENST00000573314.5_utr3_0_0_chr15_65578753_r	0.796226	0.654185	0.888061	0.779491	0.891595	0.914689	0.607388	0.803354	0.942556	1.02803	0.91251	0.961031
ENST00000298316.7_utr3_1_0_chr14_49894265_f	0.653668	0.478152	0.798346	0.643389	0.743785	0.754457	0.570339	0.685002	0.777282	1.10981	0.743502	0.876864
ENST00000250076.7_utr3_0_0_chr17_5105635_r	0.442729	1.16143	0.907324	0.837161	0.737665	0.651836	0.589306	0.639707	0.729329	0.285517	0.394185	0.469677
ENST00000257118.5_utr3_0_0_chr1_33323626_r	0.920083	0.487842	0.503423	0.637116	0.829461	0.85625	0.630417	0.790861	0.956761	0.83007	0.83783	0.874887
ENST00000373418.7_utr3_0_0_chr1_33323626_r	0.920083	0.487842	0.503423	0.637116	0.829461	0.85625	0.630417	0.738396	0.956761	0.83007	0.83783	0.874887
ENST00000373422.7_utr3_0_0_chr1_33323626_r	0.920083	0.487842	0.503423	0.637116	0.829461	0.85625	0.630417	0.764262	0.956761	0.83007	0.83783	0.874887
ENST00000312783.10_utr3_0_0_chr20_56369390_r	0.711676	0.823569	0.833694	0.789646	0.849029	0.867914	0.795467	0.828393	0.768538	0.988509	0.982463	0.91317
ENST00000347343.6_utr3_0_0_chr20_56369390_r	0.711676	0.823569	0.833694	0.789646	0.849029	0.867914	0.795467	0.832703	0.768538	0.988509	0.982463	0.91317
ENST00000371356.6_utr3_0_0_chr20_56369390_r	0.711676	0.823569	0.833694	0.789646	0.849029	0.867914	0.795467	0.823149	0.768538	0.988509	0.982463	0.91317
ENST00000395911.5_utr3_0_0_chr20_56369390_r	0.711676	0.823569	0.833694	0.789646	0.849029	0.867914	0.795467	0.816685	0.768538	0.988509	0.982463	0.91317
ENST00000395913.7_utr3_0_0_chr20_56369390_r	0.711676	0.823569	0.833694	0.789646	0.849029	0.867914	0.795467	0.846066	0.768538	0.988509	0.982463	0.91317
ENST00000395915.7_utr3_0_0_chr20_56369390_r	0.711676	0.823569	0.833694	0.789646	0.849029	0.867914	0.795467	0.854436	0.768538	0.988509	0.982463	0.91317
ENST00000577208.5_utr3_1_0_chr17_75208527_f	0.746747	0.348552	0.980911	0.69207	0.752964	0.951049	0.9664	0.886023	1.03145	1.0485	0.883419	0.987792
ENST00000582833.5_utr3_2_0_chr17_75208527_f	0.746747	0.348552	0.980911	0.69207	0.752964	0.951049	0.9664	0.904903	1.03145	1.0485	0.883419	0.987792
ENST00000583948.5_utr3_1_0_chr17_75208527_f	0.746747	0.348552	0.980911	0.69207	0.752964	0.951049	0.9664	0.899568	1.03145	1.0485	0.883419	0.987792
ENST00000328514.11_utr3_1_0_chr16_58404730_f	0.653715	0.70457	0.827108	0.728464	0.787898	0.736527	0.611003	0.760286	0.925025	0.734905	0.981022	0.880317
ENST00000530342.2_utr3_9_0_chr11_67255056_f	0.742523	0.193903	0.585175	0.5072	0.493879	0.581491	0.192821	0.419314	0.921145	0.56681	1.40475	0.964234
ENST00000300880.11_utr3_0_0_chr19_47220824_r	0.524228	0.820337	0.624459	0.656341	0.563641	0.602708	0.727479	0.639599	0.471411	0.432105	0.586359	0.496625
ENST00000341983.8_utr3_0_0_chr19_47220824_r	0.524228	0.820337	0.624459	0.656341	0.563641	0.602708	0.727479	0.647113	0.471411	0.432105	0.586359	0.496625
ENST00000449228.5_utr3_0_0_chr19_47220824_r	0.524228	0.820337	0.624459	0.656341	0.563641	0.602708	0.727479	0.639758	0.471411	0.432105	0.586359	0.496625
ENST00000356884.11_utr3_0_0_chr9_92711363_r	0.739067	0.629614	0.827534	0.732071	0.794359	0.88575	0.881435	0.8479	0.792922	0.962567	0.807377	0.854289
ENST00000377890.6_utr3_11_0_chr11_62888694_f	0.784222	0.653945	0.955475	0.797881	0.78301	0.821855	0.602151	0.734663	0.905711	1.02268	0.967371	0.965255
ENST00000439096.2_utr3_0_0_chr19_47220827_r	0.520801	0.819067	0.629526	0.656465	0.565028	0.604081	0.730373	0.627728	0.470946	0.428887	0.587128	0.495654
ENST00000356245.8_utr3_11_0_chr5_151804092_f	0.878685	0.488847	0.80746	0.724997	0.954929	1.01709	0.677871	0.905739	0.936558	1.12727	0.875769	0.979864
ENST00000394123.7_utr3_11_0_chr5_151804092_f	0.878685	0.488847	0.80746	0.724997	0.954929	1.01709	0.677871	0.873012	0.936558	1.12727	0.875769	0.979864
ENST00000610930.4_utr3_0_0_chr17_36495755_r	0.919364	0.411315	0.593769	0.641483	0.764432	0.751529	0.828338	0.76153	0.844024	1.17013	0.760196	0.924784
ENST00000426851.6_utr3_6_0_chr7_149179802_f	0.689524	0.130875	0.299826	0.373408	0.549607	0.624273	0.482626	0.556476	0.708863	0.598904	0.574171	0.627312
ENST00000573451.5_utr3_0_0_chr16_2758854_f	0.483748	0.525939	0.612846	0.540844	0.56985	0.764332	0.914815	0.776314	1.05209	1.22848	0.456912	0.912493
ENST00000612912.4_utr3_8_0_chr6_43506449_f	0.856948	0.479518	0.861275	0.732581	0.769066	0.89088	0.783587	0.819551	0.846343	1.08891	0.916465	0.950572
ENST00000477409.1_utr3_9_0_chr2_96359045_f	0.724012	0.729864	0.671215	0.708364	0.987539	0.986622	0.784844	0.889009	0.706558	1.31655	0.932355	0.985155
ENST00000395914.5_utr3_0_0_chr20_56369389_r	0.713603	0.82441	0.833145	0.790386	0.84913	0.867196	0.795018	0.84697	0.768231	0.98858	0.982698	0.91317
ENST00000304239.11_utr3_5_0_chr19_37130237_f	0.523856	0.617654	0.374612	0.505374	0.423586	0.562728	0.232813	0.416287	0.802866	0.525806	1.3126	0.880422
ENST00000617339.4_utr3_0_0_chr5_132822161_r	0.776437	0.423915	0.75132	0.650558	0.748747	0.718208	0.552968	0.724199	0.986894	0.879581	0.730304	0.865593
ENST00000547698.5_utr3_0_0_chr12_49097145_r	0.550705	0.381538	0.966835	0.633026	0.897477	1.11337	0.813953	0.893171	1.13154	0.761193	0.973215	0.955315
ENST00000467801.2_utr3_2_0_chr6_30652806_f	0.581235	0.737867	0.47881	0.599304	0.655116	0.838352	0.976335	0.802124	0.803965	0.972136	0.666537	0.814213
ENST00000261211.8_utr3_0_0_chr12_96278261_r	0.758417	0.387462	0.123883	0.423254	1.2651	0.952633	0.680913	0.959995	0.782159	1.38257	0.596684	0.920472
ENST00000322748.7_utr3_0_0_chr17_11977445_r	0.823984	0.0291828	0.0232301	0.292132	0.564767	0.674923	0.553908	0.594256	0.68423	0.560945	0.850081	0.698419
ENST00000580613.5_utr3_0_0_chr17_11977445_r	0.823984	0.0291828	0.0232301	0.292132	0.564767	0.674923	0.553908	0.592095	0.68423	0.560945	0.850081	0.698419
ENST00000639724.1_utr3_10_0_chr11_93812228_f	0.576233	0.538336	0.415306	0.509958	0.647351	0.638865	0.537031	0.599107	0.637964	0.532117	0.899482	0.689854
ENST00000392011.7_utr3_5_0_chr2_235053817_f	0.420757	0.235965	0.818369	0.491697	0.842808	0.719321	0.43071	0.66116	0.83999	0.880837	0.697992	0.806273
ENST00000534980.7_utr3_0_0_chr11_118747763_r	0.910267	0.607458	0.686723	0.734816	0.947419	1.01983	0.688045	0.907769	0.973139	1.15474	0.805781	0.977888
ENST00000620157.4_utr3_0_0_chr11_118747766_r	0.910267	0.607458	0.686723	0.734816	0.947419	1.01983	0.688045	0.864827	0.973139	1.15474	0.805781	0.977888
ENST00000581208.2_utr3_0_0_chr17_57971552_r	0.600613	0.670276	0.348896	0.539928	0.720004	0.739179	0.1814	0.570434	0.792435	1.24072	0.723072	0.918743
ENST00000319670.13_utr3_20_0_chr19_7470537_f	0.920567	0.51903	0.806455	0.748684	0.957264	1.01401	0.751531	0.882838	0.956597	1.09955	0.872505	0.976217
ENST00000359920.11_utr3_19_0_chr19_7470537_f	0.920567	0.51903	0.806455	0.748684	0.957264	1.01401	0.751531	0.882427	0.956597	1.09955	0.872505	0.976217
ENST00000594665.1_utr3_14_0_chr19_7470299_f	0.920567	0.51903	0.806455	0.748684	0.958969	1.01582	0.75287	0.902812	0.956597	1.09955	0.872505	0.976217
ENST00000349431.10_utr3_0_0_chr1_1254470_r	0.80126	0.690517	0.837335	0.776371	0.834026	0.912781	0.737085	0.840723	0.774621	0.999632	0.979546	0.917933
ENST00000544106.5_utr3_5_0_chr3_169786679_f	0.406111	0.31486	0.37536	0.365444	0.820058	0.721826	0.385508	0.66214	0.861614	0.831041	0.337071	0.676575
ENST00000258963.7_utr3_0_0_chr17_57971547_r	0.598736	0.670381	0.34895	0.539356	0.720323	0.740813	0.181664	0.546484	0.788882	1.24143	0.723482	0.91793
ENST00000612223.5_utr3_0_0_chr17_37514807_r	0.777616	0.681023	0.64085	0.69983	0.710002	0.764574	0.358634	0.611997	0.856469	0.926941	0.897632	0.893681
ENST00000479694.1_utr3_1_0_chr7_7606996_f	0.891704	0.664761	0.0423253	0.53293	0.570363	0.671934	0.216	0.523162	0.883954	1.20273	0.847924	0.978201
ENST00000493227.1_utr3_7_0_chr7_7606996_f	0.891704	0.664761	0.0423253	0.53293	0.570363	0.671934	0.216	0.523694	0.883954	1.20273	0.847924	0.978201
ENST00000585666.5_utr3_0_0_chr18_12785506_r	0.607746	0.422356	0.446823	0.492308	0.718899	0.843043	0.264344	0.594163	0.855377	0.914747	0.603552	0.791225
ENST00000244769.8_utr3_0_0_chr6_16299112_r	0.622674	0.0616495	0.484055	0.389459	0.747272	0.681433	0.734273	0.749389	0.673172	1.24968	0.480055	0.800967
ENST00000436367.5_utr3_0_0_chr6_16299112_r	0.622674	0.0616495	0.484055	0.389459	0.747272	0.681433	0.734273	0.702083	0.673172	1.24968	0.480055	0.800967
ENST00000286122.11_utr3_13_0_chr16_88076662_f	0.645136	0.621304	0.597925	0.621455	0.842864	0.794155	0.861222	0.83438	0.573388	0.829427	0.938102	0.780306
ENST00000355022.8_utr3_11_0_chr16_88076662_f	0.645136	0.621304	0.597925	0.621455	0.842864	0.794155	0.861222	0.830029	0.573388	0.829427	0.938102	0.780306
ENST00000393207.5_utr3_13_0_chr16_88076662_f	0.645136	0.621304	0.597925	0.621455	0.842864	0.794155	0.861222	0.828523	0.573388	0.829427	0.938102	0.780306
ENST00000393208.6_utr3_12_0_chr16_88076662_f	0.645136	0.621304	0.597925	0.621455	0.842864	0.794155	0.861222	0.839115	0.573388	0.829427	0.938102	0.780306
ENST00000538234.5_utr3_12_0_chr16_88076662_f	0.645136	0.621304	0.597925	0.621455	0.842864	0.794155	0.861222	0.868222	0.573388	0.829427	0.938102	0.780306
ENST00000481948.1_utr3_2_0_chr16_88076590_f	0.645136	0.621304	0.597925	0.621455	0.842864	0.793972	0.861222	0.82857	0.573388	0.829427	0.938102	0.780306
ENST00000332830.9_utr3_0_0_chr17_28905250_r	0.749381	0.260285	0.742016	0.583894	0.498197	0.508214	0.25137	0.426792	0.877378	0.783272	0.887606	0.849419
ENST00000373433.9_utr3_6_0_chr20_38089876_f	0.811195	0.410121	0.452124	0.557813	0.762445	0.68466	0.644549	0.700103	0.833408	0.96157	0.60261	0.799196
ENST00000303296.9_utr3_16_0_chr11_33353569_f	0.71179	0.222673	0.713837	0.549433	0.70775	0.835636	0.788826	0.753237	0.870343	0.997164	0.633363	0.833623
ENST00000379016.7_utr3_15_0_chr11_33353569_f	0.71179	0.222673	0.713837	0.549433	0.70775	0.835636	0.788826	0.778534	0.870343	0.997164	0.633363	0.833623
ENST00000456517.2_utr3_15_0_chr11_33353569_f	0.71179	0.222673	0.713837	0.549433	0.70775	0.835636	0.788826	0.812954	0.870343	0.997164	0.633363	0.833623
ENST00000642420.1_utr3_2_0_chr16_67629398_f	0.490832	0.473597	0.827374	0.597268	0.805498	0.899857	0.724153	0.801725	0.573477	1.0022	1.08341	0.886363
ENST00000644950.1_utr3_3_0_chr16_67629398_f	0.490832	0.473597	0.827374	0.597268	0.805498	0.899857	0.724153	0.810395	0.573477	1.0022	1.08341	0.886363
ENST00000645409.1_utr3_6_0_chr16_67629398_f	0.490832	0.473597	0.827374	0.597268	0.805498	0.899857	0.724153	0.827605	0.573477	1.0022	1.08341	0.886363
ENST00000646566.1_utr3_5_0_chr16_67629398_f	0.490832	0.473597	0.827374	0.597268	0.805498	0.899857	0.724153	0.825116	0.573477	1.0022	1.08341	0.886363
ENST00000381271.7_utr3_2_0_chr12_27798167_f	0.791058	0.511916	0.828548	0.710508	0.69957	0.722838	0.328368	0.582439	1.00847	0.942763	0.891206	0.947479
ENST00000470035.1_utr3_2_0_chr1_25458391_f	0.696047	0.79383	0.717669	0.735849	0.733094	0.914301	0.393879	0.670351	1.01529	0.864965	1.03135	0.970537
ENST00000374525.5_utr3_3_0_chr9_110168498_f	0.902345	0.421275	0.36849	0.564037	0.926399	1.04095	0.454202	0.763452	1.00968	1.21974	0.702685	0.977367
ENST00000374530.7_utr3_10_0_chr9_110168498_f	0.902345	0.421275	0.36849	0.564037	0.926399	1.04095	0.454202	0.815534	1.00968	1.21974	0.702685	0.977367
ENST00000332687.11_utr3_0_0_chrX_74582976_r	0.843239	0.735203	0.778705	0.785715	0.933294	0.971508	0.655128	0.821523	0.938384	1.06547	0.866252	0.956701
ENST00000400206.7_utr3_0_0_chr22_38291918_r	0.815931	0.751973	0.738808	0.768904	0.695451	0.963719	0.70144	0.819976	0.863994	0.86783	1.2517	0.994507
ENST00000391947.6_utr3_9_0_chr1_204549113_f	0.908049	0.502134	0.382531	0.597571	0.869566	0.971504	0.545201	0.773052	0.920201	1.05561	0.764547	0.913454
ENST00000616250.4_utr3_6_0_chr1_204549113_f	0.908049	0.502134	0.382531	0.597571	0.869566	0.971504	0.545201	0.761899	0.920201	1.05561	0.764547	0.913454
ENST00000265295.9_utr3_11_0_chr5_169604208_f	0.733267	0.429605	0.634998	0.59929	0.715723	0.754583	0.581816	0.667266	0.876135	1.3923	0.609338	0.959257
ENST00000274311.3_utr3_2_0_chr5_52801841_f	0.442423	0.544481	0.682272	0.556392	0.565671	0.563784	0.395613	0.513416	0.437001	0.393989	0.448588	0.426526
ENST00000379177.5_utr3_10_0_chrX_24211377_f	0.5589	0.337696	0.515026	0.47054	0.56381	0.584346	0.426746	0.52072	0.711023	0.479137	0.707937	0.632699
ENST00000237177.10_utr3_6_0_chr6_89862126_f	0.601217	0.199671	0.553382	0.451424	0.858061	0.944682	0.253406	0.683053	0.634674	1.09075	0.844676	0.8567
ENST00000595531.5_utr3_0_0_chr2_105264391_r	0.807504	0.26211	0.911568	0.660394	0.802767	0.82843	0.679328	0.783309	0.925599	1.08539	0.890769	0.967254
ENST00000375650.5_utr3_0_0_chr6_31829877_f	0.637331	0.634596	0.675523	0.64915	0.623938	0.622353	0.541833	0.589265	0.627099	0.857433	0.779822	0.754785
ENST00000361234.9_utr3_5_0_chr12_121423577_f	0.676433	0.408067	0.743534	0.609345	0.853357	0.860028	0.652924	0.798074	0.939198	0.868811	0.657842	0.82195
ENST00000368850.4_utr3_4_0_chr6_111222236_f	0.888432	0.239863	0.294439	0.474245	0.858889	1.0146	0.600489	0.821653	1.27652	0.569317	0.923836	0.923224
ENST00000368851.10_utr3_5_0_chr6_111222236_f	0.888432	0.239863	0.294439	0.474245	0.858889	1.0146	0.600489	0.862461	1.27652	0.569317	0.923836	0.923224
ENST00000613529.4_utr3_4_0_chr12_121423577_f	0.675636	0.407418	0.744157	0.60907	0.85456	0.861474	0.654382	0.813804	0.939856	0.865511	0.658492	0.821286
ENST00000359094.7_utr3_11_0_chr17_69541676_f	0.823539	0.276223	0.326453	0.475405	1.09588	1.06348	0.514753	0.864783	1.32299	0.908312	0.605334	0.945544
ENST00000304788.4_utr3_0_0_chr20_25612935_r	0.81759	0.140845	0.449289	0.469242	0.635148	0.767975	0.535754	0.64168	0.757637	1.26515	0.608523	0.877105
ENST00000372371.8_utr3_0_0_chr10_77975149_r	0.909464	0.555681	0.685008	0.716718	0.717698	0.749616	0.619671	0.688864	0.751551	0.960402	1.0282	0.913383
ENST00000524979.1_utr3_2_0_chr11_108940246_f	0.615822	0.359198	0.611353	0.528791	0.985065	1.02305	0.944854	0.986037	1.04395	0.955617	0.454412	0.817993
ENST00000379188.7_utr3_8_0_chrX_24211377_f	0.558973	0.33774	0.515093	0.470602	0.563781	0.584309	0.426746	0.521232	0.711023	0.478227	0.707937	0.632396
ENST00000539115.5_utr3_5_0_chrX_24211377_f	0.558973	0.33774	0.515093	0.470602	0.563781	0.584309	0.426746	0.548245	0.711023	0.478227	0.707937	0.632396
ENST00000008527.10_utr3_0_0_chr12_106991364_r	0.827613	0.571945	0.527879	0.642479	0.938174	1.0512	0.759986	0.902242	0.807087	1.18227	0.736287	0.908549
ENST00000613797.4_utr3_11_0_chr13_72755217_f	0.733953	0.462707	0.514348	0.570336	0.836068	0.816712	0.397454	0.682886	0.72256	1.20363	0.752942	0.893046
ENST00000652266.1_utr3_10_0_chr13_72755217_f	0.733953	0.462707	0.514348	0.570336	0.836068	0.816712	0.397454	0.678443	0.72256	1.20363	0.752942	0.893046
ENST00000426721.2_utr3_0_0_chr22_23262767_f	0.170194	0.227728	0.56639	0.321437	0.46734	0.671238	1.10095	0.7394	0.324381	1.07034	0.936346	0.777022
ENST00000311066.9_utr3_8_0_chr1_13786528_f	0.780979	0.273125	0.268227	0.440777	0.679877	0.666744	0.276967	0.550267	0.543658	0.887029	0.959356	0.796681
ENST00000648321.1_utr3_0_0_chr3_70959224_r	0.570653	0.672951	0.591203	0.611602	0.822226	0.754706	0.369995	0.650593	0.617413	0.977561	1.13865	0.911209
ENST00000648384.1_utr3_0_0_chr3_70959232_r	0.570653	0.672951	0.591203	0.611602	0.822226	0.754706	0.369995	0.63059	0.617413	0.977561	1.13865	0.911209
ENST00000650123.1_utr3_0_0_chr3_70959237_r	0.570653	0.672951	0.591203	0.611602	0.822226	0.754706	0.369995	0.637965	0.617413	0.977561	1.13865	0.911209
ENST00000511068.1_utr3_1_0_chr17_50744652_f	0.748775	0.325146	0.942449	0.672124	0.866939	0.89608	0.876452	0.918429	0.844342	1.10722	0.911189	0.95425
ENST00000652388.1_utr3_0_0_chr15_65578760_r	0.800637	0.657809	0.892981	0.783809	0.891595	0.914689	0.607388	0.807669	0.942812	1.02831	0.912759	0.961293
ENST00000466595.5_utr3_6_0_chr8_60591858_f	0.756099	0.445585	0.942354	0.714679	1.01712	1.09608	0.877023	0.993523	0.759127	1.07796	1.15726	0.998114
ENST00000530071.5_utr3_3_0_chr8_60591858_f	0.756099	0.445585	0.942354	0.714679	1.01712	1.09608	0.877023	0.990281	0.759127	1.07796	1.15726	0.998114
ENST00000394166.8_utr3_2_0_chr15_96337623_f	0.643606	0.530155	0.523233	0.565664	0.638282	0.614779	0.429587	0.57408	0.691282	0.84268	0.60379	0.712584
ENST00000394171.6_utr3_2_0_chr15_96337623_f	0.643606	0.530155	0.523233	0.565664	0.638282	0.614779	0.429587	0.575717	0.691282	0.84268	0.60379	0.712584
ENST00000390667.11_utr3_11_0_chr13_72755217_f	0.735787	0.46325	0.514951	0.57133	0.83548	0.815779	0.397883	0.722657	0.722835	1.20314	0.752635	0.892871
ENST00000296677.5_utr3_1_0_chr5_76833802_f	0.811051	0.569324	0.296265	0.55888	1.20518	1.05598	0.767733	0.965827	0.844111	0.823607	0.843405	0.837041
ENST00000332854.10_utr3_2_0_chr19_57607326_f	0.903796	0.0353207	0.310918	0.416678	0.568325	0.844553	0.229473	0.568659	0.819239	1.3654	0.665865	0.950167
ENST00000333425.10_utr3_0_0_chr15_64815632_r	1.34335	0.681315	0.94505	0.989905	0.882056	0.954576	1.21972	0.985247	0.821147	0.710912	0.264361	0.598807
ENST00000434382.2_utr3_1_0_chr7_65954414_f	0.68372	0.745165	0.846523	0.758469	1.18563	0.974283	0.704549	0.934079	0.963151	1.01857	0.927174	0.969632
ENST00000300952.6_utr3_7_0_chr19_1257273_f	0.582506	0.377496	0.57679	0.512264	0.670165	0.746163	0.613829	0.660602	0.57707	0.700376	0.621297	0.632914
ENST00000524657.1_utr3_3_0_chr11_67254874_f	0.631033	0.206388	0.683828	0.507083	0.465179	0.634094	0.358137	0.493482	0.787912	0.600209	1.49693	0.961683
ENST00000408912.7_utr3_7_0_chr16_31466890_f	1.07704	0.864502	1.05398	0.998509	0.843613	0.7372	0.885691	0.866718	0.637864	0.289148	1.06265	0.66322
ENST00000563544.5_utr3_6_0_chr16_31466890_f	1.07704	0.864502	1.05398	0.998509	0.843613	0.7372	0.885691	0.861147	0.637864	0.289148	1.06265	0.66322
ENST00000317932.11_utr3_0_0_chr18_26454913_r	0.668089	0.327901	0.449686	0.481892	0.713984	0.792072	0.622397	0.713899	0.534654	0.781474	0.689119	0.668415
ENST00000417602.5_utr3_0_0_chr18_26454913_r	0.668089	0.327901	0.449686	0.481892	0.713984	0.792072	0.622397	0.72045	0.534654	0.781474	0.689119	0.668415
ENST00000579973.5_utr3_0_0_chr18_26454910_r	0.668089	0.327901	0.449686	0.481892	0.713984	0.792072	0.622397	0.666412	0.534654	0.781474	0.689119	0.668415
ENST00000580059.7_utr3_0_0_chr18_26454910_r	0.668089	0.327901	0.449686	0.481892	0.713984	0.792072	0.622397	0.721825	0.534654	0.781474	0.689119	0.668415
ENST00000355946.6_utr3_0_0_chr10_103594029_r	0.671707	0.137146	0.768628	0.525827	0.779251	0.744244	0.59206	0.713581	0.748391	0.972337	0.772608	0.831112
ENST00000369774.8_utr3_0_0_chr10_103594027_r	0.671707	0.137146	0.768628	0.525827	0.779251	0.744244	0.59206	0.687783	0.748391	0.972337	0.772608	0.831112
ENST00000427012.2_utr3_0_0_chrX_40051312_r	0.513426	0.678167	0.627197	0.606263	0.644997	0.637103	0.442707	0.594818	0.599717	0.970655	0.821224	0.797199
ENST00000475419.5_utr3_12_0_chr1_212102842_f	0.593547	0.507673	0.733121	0.611447	0.835065	0.816149	0.444101	0.711756	0.873348	0.853985	0.738204	0.821846
ENST00000225298.12_utr3_13_0_chr17_51297782_f	0.807408	0.803834	0.945896	0.852379	0.789575	0.878394	0.867318	0.864878	0.955347	0.868526	1.0827	0.968859
ENST00000582150.1_utr3_1_0_chr17_51297782_f	0.807408	0.803834	0.945896	0.852379	0.789575	0.878394	0.867318	0.80911	0.955347	0.868526	1.0827	0.968859
ENST00000263228.4_utr3_4_0_chr9_33917238_f	0.807133	0.749901	0.899972	0.819002	0.89575	0.896147	0.816726	0.891508	1.00492	0.860133	0.880369	0.915141
ENST00000408011.7_utr3_0_0_chr18_26454974_r	0.670051	0.318977	0.437448	0.475492	0.699843	0.783146	0.60693	0.720046	0.541376	0.768949	0.676496	0.662274
ENST00000264230.5_utr3_0_0_chr4_56963350_r	0.823584	0.0291874	0.823558	0.558776	0.765913	0.801093	0.933015	0.848619	0.948686	0.909584	0.958717	0.938996
ENST00000655734.1_utr3_1_0_chr9_62897850_f	1.01934	0.0632329	0.0863859	0.389651	1.07163	1.1465	0.556099	0.907089	1.07017	1.30357	0.581508	0.985084
ENST00000323571.9_utr3_7_0_chr17_40278226_f	0.852828	0.471796	0.650776	0.658467	0.814667	0.875249	0.50435	0.742704	0.891153	1.07898	0.774417	0.914851
ENST00000269228.10_utr3_0_0_chr18_23531442_r	0.647627	0.272646	0.73507	0.551781	0.824077	1.05247	0.494593	0.775306	1.2093	0.965948	0.63068	0.935308
ENST00000465804.5_utr3_0_0_chr3_149517235_r	0.718694	0.235941	0.536405	0.497013	0.884903	0.946287	0.700661	0.848242	0.854883	1.20791	0.509806	0.857534
ENST00000537495.2_utr3_0_0_chr12_48921963_r	0.941021	1.06085	0.589363	0.863746	1.09212	0.881029	0.839611	0.916646	0.926993	0.29599	0.166856	0.46328
ENST00000579261.6_utr3_5_0_chr17_51297782_f	0.807803	0.804569	0.945797	0.852723	0.790367	0.879373	0.867272	0.862497	0.955947	0.867804	1.08409	0.96928
ENST00000277082.9_utr3_14_0_chr9_78266763_f	1.08963	1.08829	0.639571	0.939164	1.08011	1.01779	0.533239	0.878239	0.894042	0.10314	0.4574	0.48486
ENST00000265149.9_utr3_8_0_chr4_105272564_f	0.323637	0.0168666	0.601276	0.313927	0.95218	0.696038	1.2699	0.966404	1.45472	1.13471	0.211754	0.93373
ENST00000357668.2_utr3_0_0_chr8_130052107_r	0.65911	0.22076	0.668217	0.516029	0.971695	0.925469	0.357334	0.76928	0.961291	1.26528	0.621955	0.949508
ENST00000518721.6_utr3_0_0_chr8_130052104_r	0.65911	0.22076	0.668217	0.516029	0.971695	0.925469	0.357334	0.764645	0.961291	1.26528	0.621955	0.949508
ENST00000524124.5_utr3_0_0_chr8_130052104_r	0.65911	0.22076	0.668217	0.516029	0.971695	0.925469	0.357334	0.784902	0.961291	1.26528	0.621955	0.949508
ENST00000382891.9_utr3_21_0_chr4_1978910_f	0.840858	0.106524	0.830571	0.592651	0.974151	0.839019	0.927245	0.923987	0.933315	1.08507	0.839632	0.952672
ENST00000382895.7_utr3_23_0_chr4_1978910_f	0.840858	0.106524	0.830571	0.592651	0.974151	0.839019	0.927245	0.899078	0.933315	1.08507	0.839632	0.952672
ENST00000517754.1_utr3_1_0_chr8_26362684_f	0.188523	0.279398	0.20883	0.225584	0.413773	0.35598	0.255817	0.344337	0.245823	0.325584	0.546525	0.372644
ENST00000325301.7_utr3_5_0_chr22_39514324_f	0.774125	0.766891	0.899399	0.813471	0.902151	0.959903	0.837017	0.903819	0.76681	1.16951	1.06277	0.999698
ENST00000349841.9_utr3_7_0_chr3_169786679_f	0.424729	0.31486	0.37536	0.37165	0.81392	0.731513	0.384159	0.655091	0.861614	0.831041	0.337071	0.676575
ENST00000404674.7_utr3_0_0_chr7_1567351_r	0.745942	0.802698	0.841932	0.796857	0.836771	0.853399	0.832699	0.809553	0.773945	0.973962	0.922073	0.889994
ENST00000588268.6_utr3_0_0_chr19_36636618_r	0.413702	0.28371	0.232115	0.309842	0.34932	0.459778	0.175683	0.343479	0.66385	0.944301	0.257265	0.621805
ENST00000394264.7_utr3_0_0_chr9_68781029_f	0.597184	0.296393	0.758638	0.550739	0.685297	0.721795	0.155322	0.543814	0.585969	1.14335	1.17131	0.966876
ENST00000242719.4_utr3_2_0_chr1_51271323_f	0.777283	0.72516	0.629949	0.710797	0.970313	0.888209	0.541951	0.808568	0.79827	0.919592	1.10662	0.941495
ENST00000301463.9_utr3_0_0_chr12_53064316_r	0.673427	0.195156	0.385629	0.418071	0.894034	1.20946	0.162108	0.77041	1.44179	0.739376	0.787047	0.989405
ENST00000229866.10_utr3_2_0_chr6_37368435_f	0.649605	0.551539	0.780972	0.660706	0.944481	1.02042	0.85779	0.936892	0.698041	0.954158	0.793465	0.815221
ENST00000565712.1_utr3_0_0_chr15_83005279_r	0.649205	0.0631014	0.274148	0.328818	0.977404	0.89657	0.669306	0.849072	0.857032	1.67146	0.308383	0.945624
ENST00000481029.1_utr3_1_0_chr10_5937206_f	0.709698	0.463013	0.94411	0.705607	0.942522	0.861828	0.780058	0.862253	0.76107	0.973031	1.17772	0.970608
ENST00000479516.1_utr3_2_0_chr6_37368484_f	0.650525	0.55232	0.782078	0.661641	0.948807	1.02041	0.861623	0.940476	0.698041	0.960138	0.793465	0.817215
ENST00000326402.9_utr3_0_0_chr11_93144174_r	0.789587	0.263726	0.397647	0.483653	0.993813	1.06284	0.536838	0.819601	1.29209	1.24643	0.426742	0.988421
ENST00000320776.5_utr3_0_0_chr4_6716864_f	0.536016	0.308224	0.464851	0.436364	0.522694	0.605302	0.35338	0.526186	0.61314	0.471475	0.948782	0.677799
ENST00000399577.9_utr3_16_0_chr16_4686300_f	0.933812	0.370482	0.512222	0.605505	0.932759	0.872274	0.577176	0.790905	1.07174	1.22436	0.637884	0.977994
ENST00000375512.3_utr3_0_0_chr9_92711363_r	0.741652	0.629614	0.827534	0.732933	0.793521	0.885876	0.882203	0.783634	0.789242	0.958099	0.80363	0.850324
ENST00000398645.6_utr3_20_0_chr11_67254874_f	0.63464	0.206093	0.674058	0.50493	0.461178	0.627259	0.359418	0.482653	0.777223	0.589011	1.469	0.945078
ENST00000445193.7_utr3_5_0_chr3_58317497_f	0.647438	0.332824	0.604649	0.528304	0.760179	0.802635	0.441178	0.691618	0.718281	0.942941	0.651962	0.771061
ENST00000507978.5_utr3_0_0_chr3_131013982_r	0.339817	0.307669	0.312223	0.319903	0.532552	0.5222	0.224432	0.439474	0.300781	0.629836	1.18187	0.704161
ENST00000265093.4_utr3_2_0_chr5_173034399_f	0.871265	0.740717	0.89314	0.835041	0.897154	0.898604	0.748837	0.831784	0.835546	1.00809	1.07409	0.972575
ENST00000451249.6_utr3_8_0_chr17_30522379_f	0.537216	0.788239	0.622011	0.649155	0.773001	0.714971	0.546216	0.666982	0.71356	1.02879	0.782591	0.841647
ENST00000261588.9_utr3_27_0_chr16_27778630_f	0.997503	1.15983	0.638133	0.931821	0.720637	0.563828	0.559068	0.647789	0.975373	0.407031	0.322365	0.568256
ENST00000553852.1_utr3_1_0_chr14_35053278_f	0.983516	0.530891	0.791884	0.768764	1.20774	0.990846	0.58411	0.899115	0.668676	0.346312	0.181547	0.398845
ENST00000327111.8_utr3_2_0_chr5_93593843_f	0.717952	0.778943	0.693363	0.730086	0.727448	0.831492	0.600004	0.738366	0.724525	0.909795	1.03186	0.888727
ENST00000309134.9_utr3_0_0_chr11_8947294_r	0.781963	0.302797	0.751747	0.612169	0.845313	0.821777	0.996055	0.902499	0.943232	0.856928	0.755072	0.851744
ENST00000312865.10_utr3_17_0_chr19_49836945_f	0.992941	0.922794	0.498251	0.804662	0.868747	0.957205	0.689061	0.844564	0.777852	0.442562	0.157435	0.459283
ENST00000612854.4_utr3_6_0_chr19_49836945_f	0.992941	0.922794	0.498251	0.804662	0.868747	0.957205	0.689061	0.803799	0.777852	0.442562	0.157435	0.459283
ENST00000617849.4_utr3_11_0_chr19_49836945_f	0.992941	0.922794	0.498251	0.804662	0.868747	0.957205	0.689061	0.863208	0.777852	0.442562	0.157435	0.459283
ENST00000620467.4_utr3_10_0_chr19_49836945_f	0.992941	0.922794	0.498251	0.804662	0.868747	0.957205	0.689061	0.845561	0.777852	0.442562	0.157435	0.459283
ENST00000622402.4_utr3_4_0_chr19_49836945_f	0.992941	0.922794	0.498251	0.804662	0.868747	0.957205	0.689061	0.835511	0.777852	0.442562	0.157435	0.459283
ENST00000487252.1_utr3_1_0_chr7_101090171_f	0.180113	0.220727	0.0596875	0.153509	0.832672	0.668816	0.114553	0.575922	0.599763	2.03823	0.263134	0.967042
ENST00000394331.3_utr3_2_0_chr12_54029963_f	0.6479	0.672282	0.818287	0.712823	0.752317	0.778115	0.55576	0.720803	0.665442	1.07779	1.0647	0.935977
ENST00000671635.1_utr3_0_0_chr6_152983719_f	0.11611	0.0335141	0.39797	0.182531	0.674672	0.603488	0.56004	0.621282	0.554117	0.978307	0.133398	0.555274
ENST00000648062.1_utr3_0_0_chr14_90870849_r	0.354339	0.256033	0.199242	0.269872	0.511309	0.566854	0.0552818	0.388513	0.864688	0.706186	0.261574	0.610816
ENST00000402198.5_utr3_22_0_chr3_9476092_f	0.780743	0.307218	0.393033	0.493665	0.6869	0.710619	0.304449	0.569959	0.915477	0.92836	0.578775	0.807537
ENST00000406341.5_utr3_21_0_chr3_9476092_f	0.780743	0.307218	0.393033	0.493665	0.6869	0.710619	0.304449	0.56405	0.915477	0.92836	0.578775	0.807537
ENST00000407969.5_utr3_20_0_chr3_9476092_f	0.780743	0.307218	0.393033	0.493665	0.6869	0.710619	0.304449	0.561442	0.915477	0.92836	0.578775	0.807537
ENST00000249501.4_utr3_1_0_chr2_176119232_f	0.769079	0.686254	0.543404	0.666246	0.807134	0.817847	0.592662	0.717751	0.792519	1.03915	0.731586	0.854419
ENST00000496622.1_utr3_1_0_chr7_141739124_f	0.720882	0.641066	0.717003	0.692984	0.662562	0.825542	0.505233	0.712941	1.00085	1.00659	0.675073	0.894172
ENST00000382031.5_utr3_6_0_chr15_43530225_f	0.705787	0.55431	0.354076	0.538058	0.849796	0.98363	0.169406	0.67588	0.97359	0.81111	0.978506	0.921069
ENST00000650396.1_utr3_4_0_chr10_100993190_f	0.488694	0.68755	0.735927	0.63739	0.657778	0.668439	0.573996	0.665867	0.61602	0.918724	0.908603	0.814449
ENST00000478483.6_utr3_0_0_chr6_138904866_r	0.824456	0.798932	0.611492	0.74496	0.749441	0.81112	0.732844	0.759503	0.758193	1.20734	0.893814	0.953114
ENST00000312087.10_utr3_24_0_chr4_1978638_f	0.842833	0.106886	0.83184	0.593853	0.971394	0.834769	0.926951	0.893823	0.929854	1.07548	0.836781	0.947371
ENST00000353275.9_utr3_24_0_chr4_1978638_f	0.842833	0.106886	0.83184	0.593853	0.971394	0.834769	0.926951	0.89817	0.929854	1.07548	0.836781	0.947371
ENST00000382892.6_utr3_22_0_chr4_1978910_f	0.842833	0.106886	0.83184	0.593853	0.971394	0.834769	0.926951	0.86799	0.929854	1.07548	0.836781	0.947371
ENST00000276893.10_utr3_15_0_chr9_6506180_f	0.97633	0.0232594	0.682894	0.560828	0.778231	0.751314	0.940697	0.818435	0.930288	0.897737	1.06309	0.963704
ENST00000468435.6_utr3_16_0_chr9_6506033_f	0.97633	0.0232594	0.682894	0.560828	0.778231	0.751314	0.940697	0.804818	0.930288	0.897737	1.06309	0.963704
ENST00000485617.6_utr3_9_0_chr9_6506033_f	0.97633	0.0232594	0.682894	0.560828	0.778231	0.751314	0.940697	0.847804	0.930288	0.897737	1.06309	0.963704
ENST00000492853.1_utr3_3_0_chr9_6506033_f	0.97633	0.0232594	0.682894	0.560828	0.778231	0.751314	0.940697	0.817688	0.930288	0.897737	1.06309	0.963704
ENST00000356641.7_utr3_39_0_chr11_120485078_f	0.70385	0.0823239	0.264744	0.350306	1.15449	1.01794	0.383288	0.855886	1.37204	1.105	0.348086	0.941709
ENST00000306065.9_utr3_0_0_chr19_32597006_r	0.946301	0.570535	0.602187	0.706341	0.709865	0.778201	0.630358	0.737596	0.752741	0.975441	1.01827	0.915485
ENST00000333924.6_utr3_0_0_chr12_49836043_r	0.557441	0.602872	0.487235	0.549182	0.523749	0.678615	0.471208	0.551199	0.659738	0.640744	0.640443	0.646975
ENST00000263092.11_utr3_0_0_chr17_2416049_r	0.842015	0.562702	0.71702	0.707245	0.747708	0.884049	0.557562	0.765801	0.811964	1.00496	0.870233	0.89572
ENST00000330574.2_utr3_0_0_chr11_62646848_r	0.512271	0.710877	0.657927	0.627025	0.681925	0.645712	0.691146	0.677487	0.627296	0.899316	0.764322	0.763645
ENST00000367254.7_utr3_0_0_chr1_202941490_r	1.06264	1.47899	0.29662	0.946083	0.772984	1.19022	0.642112	0.869076	0.468094	0.573402	0.11575	0.385749
ENST00000300231.6_utr3_5_0_chr15_43530225_f	0.705642	0.554195	0.354003	0.537947	0.855876	0.99283	0.170618	0.682477	0.976009	0.811396	0.977909	0.921771
ENST00000554484.1_utr3_2_0_chr12_121423386_f	0.686883	0.411266	0.743453	0.613867	0.846218	0.85817	0.648924	0.745969	0.936304	0.855889	0.658941	0.817045
ENST00000409176.6_utr3_19_0_chr2_173266751_f	0.643512	0.452381	1.04002	0.711971	0.6755	0.736391	0.692521	0.717683	0.574744	0.461189	0.325563	0.453832
ENST00000476224.2_utr3_2_0_chr9_62898704_f	0.931865	0.0630327	0.0861123	0.360337	1.15419	1.09151	0.610693	0.895896	0.91596	1.2198	0.537683	0.891149
ENST00000561618.5_utr3_0_0_chr15_71825992_r	0.671196	0.306154	0.158994	0.378781	0.927116	0.816321	0.0997295	0.608115	1.07387	0.589781	0.834874	0.83284
ENST00000515007.6_utr3_0_0_chr5_78485215_r	0.785413	0.397588	0.360426	0.514476	0.638589	0.635762	0.428906	0.592823	0.929489	1.16602	0.482412	0.859307
ENST00000426263.9_utr3_0_0_chr1_42925375_r	0.66582	0.575817	0.91246	0.718032	0.898684	0.999897	0.901271	0.908271	0.934623	1.01722	0.747242	0.899694
ENST00000309424.7_utr3_2_0_chr19_45409502_f	0.81283	0.504653	0.685541	0.667675	0.707432	0.754813	0.805923	0.759818	0.739925	1.11301	0.7728	0.875245
ENST00000446947.6_utr3_11_0_chr4_7030393_f	0.802722	0.0473324	0.62012	0.490058	0.859673	0.95065	0.588705	0.796037	1.02068	1.30395	0.532853	0.952495
ENST00000448507.5_utr3_13_0_chr4_7030393_f	0.802722	0.0473324	0.62012	0.490058	0.859673	0.95065	0.588705	0.816212	1.02068	1.30395	0.532853	0.952495
ENST00000409757.9_utr3_13_0_chr4_7030393_f	0.803566	0.0473495	0.620344	0.49042	0.858175	0.948815	0.587504	0.762033	1.02231	1.30368	0.532743	0.952912
ENST00000410031.5_utr3_12_0_chr4_7030393_f	0.803566	0.0473495	0.620344	0.49042	0.858175	0.948815	0.587504	0.781932	1.02231	1.30368	0.532743	0.952912
ENST00000451522.6_utr3_11_0_chr4_7030393_f	0.803566	0.0473495	0.620344	0.49042	0.858175	0.948815	0.587504	0.790035	1.02231	1.30368	0.532743	0.952912
ENST00000646319.1_utr3_16_0_chrX_41347720_f	0.819292	0.564371	0.671555	0.685073	0.767812	0.789757	0.606571	0.70716	0.834155	1.05889	0.721362	0.871468
ENST00000490528.1_utr3_0_0_chr7_102456834_r	0.56025	1.01811	0.758863	0.779073	0.526202	0.639834	0.605901	0.614678	0.439208	0.607388	0.665586	0.570727
ENST00000643144.2_utr3_0_0_chr3_155821024_r	0.608102	0.187671	0.389482	0.395085	1.084	0.879195	0.105715	0.687862	1.01392	0.847824	0.693081	0.851609
ENST00000215919.3_utr3_0_0_chr22_31340677_r	0.743238	0.453577	0.289288	0.495368	0.784737	0.638852	0.539543	0.65651	0.658981	1.43064	0.632164	0.907261
ENST00000307179.9_utr3_19_0_chr15_50499089_f	0.708736	0.0388604	0.383444	0.377014	0.958296	0.908205	0.336163	0.728304	0.752677	0.744372	0.770925	0.755991
ENST00000396444.7_utr3_19_0_chr15_50499089_f	0.708736	0.0388604	0.383444	0.377014	0.958296	0.908205	0.336163	0.707059	0.752677	0.744372	0.770925	0.755991
ENST00000356716.8_utr3_8_0_chr3_169786679_f	0.384561	0.302421	0.51248	0.399821	0.685764	0.780801	0.420659	0.624877	0.833862	1.05932	0.326753	0.73998
ENST00000324306.11_utr3_5_0_chr7_100034198_f	0.745491	0.550401	0.716895	0.670929	0.864703	0.816664	0.308004	0.688262	0.890182	0.881695	1.03776	0.936547
ENST00000535170.5_utr3_3_0_chr7_100034198_f	0.745491	0.550401	0.716895	0.670929	0.864703	0.816664	0.308004	0.66578	0.890182	0.881695	1.03776	0.936547
ENST00000620510.1_utr3_5_0_chr7_100034198_f	0.745491	0.550401	0.716895	0.670929	0.864703	0.816664	0.308004	0.666358	0.890182	0.881695	1.03776	0.936547
ENST00000639171.1_utr3_15_0_chr1_100082003_f	0.732926	0.271422	0.0323651	0.345571	0.802288	0.81657	0.304636	0.631458	1.13044	0.589187	0.619244	0.779624
ENST00000307954.12_utr3_0_0_chr5_131641714_r	0.555064	0.158031	0.607511	0.440202	0.630946	0.678355	0.699478	0.657565	0.823742	0.644795	0.532771	0.667103
ENST00000307968.11_utr3_0_0_chr5_131641714_r	0.555064	0.158031	0.607511	0.440202	0.630946	0.678355	0.699478	0.671816	0.823742	0.644795	0.532771	0.667103
ENST00000510461.6_utr3_0_0_chr5_131641714_r	0.555064	0.158031	0.607511	0.440202	0.630946	0.678355	0.699478	0.656128	0.823742	0.644795	0.532771	0.667103
ENST00000615660.4_utr3_0_0_chr5_131641715_r	0.555064	0.158031	0.607511	0.440202	0.630946	0.678355	0.699478	0.644874	0.823742	0.644795	0.532771	0.667103
ENST00000520654.1_utr3_1_0_chr8_23566108_f	0.735915	0.124876	0.0147089	0.291833	1.00227	1.05099	0.322838	0.780002	1.27075	1.06014	0.320077	0.883659
ENST00000392465.7_utr3_6_0_chr12_121423577_f	0.690445	0.38208	0.740574	0.604366	0.842786	0.855823	0.645424	0.808548	0.934413	0.856715	0.656098	0.815742
ENST00000212015.11_utr3_8_0_chr10_67916594_f	0.67687	0.644777	0.570879	0.630842	0.512468	0.605346	0.372955	0.511948	0.654848	0.826781	0.780557	0.754062
ENST00000406900.5_utr3_6_0_chr10_67916594_f	0.67687	0.644777	0.570879	0.630842	0.512468	0.605346	0.372955	0.494243	0.654848	0.826781	0.780557	0.754062
ENST00000432464.5_utr3_7_0_chr10_67916594_f	0.67687	0.644777	0.570879	0.630842	0.512468	0.605346	0.372955	0.476698	0.654848	0.826781	0.780557	0.754062
ENST00000302850.10_utr3_0_0_chr19_7112265_r	1.03601	0.180175	0.373831	0.530006	0.745595	0.821688	0.191984	0.588634	1.07562	1.09263	0.807253	0.991834
ENST00000661415.1_utr3_1_0_chr9_62898704_f	0.931865	0.0630327	0.0861123	0.360337	1.14739	1.09151	0.610693	0.964356	0.910692	1.21279	0.53459	0.886023
ENST00000240731.5_utr3_3_0_chr19_57642182_f	0.779817	0.471037	0.462616	0.571157	0.5792	0.550965	0.559031	0.537042	0.469071	0.106215	0.47979	0.351692
ENST00000477853.6_utr3_0_0_chr1_19215660_r	0.753195	0.342024	0.502878	0.532699	1.12926	1.03834	0.785937	0.997833	0.998269	1.19841	0.483007	0.893229
ENST00000413728.6_utr3_0_0_chr3_56727421_r	0.7785	0.611695	0.545968	0.645388	0.910593	0.863576	0.67839	0.773975	1.2933	1.17932	0.522585	0.998401
ENST00000403427.3_utr3_8_0_chr22_49927308_f	1.00102	0.589417	0.730693	0.773711	1.04356	1.09896	0.945296	0.99746	1.08829	0.863167	0.958351	0.969935
ENST00000407217.7_utr3_8_0_chr22_49927308_f	1.00102	0.589417	0.730693	0.773711	1.04356	1.09896	0.945296	0.989157	1.08829	0.863167	0.958351	0.969935
ENST00000313368.8_utr3_0_0_chr5_141318490_r	0.682141	0.69151	0.69559	0.689747	0.737994	0.735669	0.644258	0.736652	0.698308	1.0239	0.769295	0.830501
ENST00000371697.3_utr3_0_0_chr10_90912096_r	0.648949	0.15548	0.560809	0.455079	0.677601	0.787741	0.304827	0.604707	1.09283	1.28517	0.389018	0.92234
ENST00000438378.2_utr3_17_0_chr2_131520097_f	0.526438	0.100304	0.537445	0.388062	0.662226	0.588333	0.334516	0.543591	0.593138	0.917118	0.520102	0.676786
ENST00000254846.9_utr3_21_0_chr17_7853522_f	0.784415	0.0195164	0.361777	0.388569	0.591805	0.707249	0.50175	0.618114	1.24578	0.915169	0.384501	0.848484
ENST00000366699.3_utr3_0_0_chr1_228395534_r	0.165727	0.710506	0.377382	0.417872	0.822278	1.10204	0.577102	0.817921	0.794164	0.877348	0.555264	0.742259
ENST00000319004.6_utr3_0_0_chr17_744421_r	0.554007	0.575184	0.612908	0.5807	0.644616	0.675646	0.622807	0.655704	0.633174	0.623359	1.00815	0.754895
ENST00000261441.9_utr3_0_0_chr1_113761832_r	0.425342	0.0232823	0.461251	0.303292	0.585051	0.446377	0.233315	0.435654	0.542573	0.560063	0.514243	0.53896
ENST00000612242.4_utr3_0_0_chr1_113761833_r	0.425342	0.0232823	0.461251	0.303292	0.585051	0.446377	0.233315	0.433078	0.542573	0.560063	0.514243	0.53896
ENST00000356692.10_utr3_8_0_chr3_73065723_f	0.778778	0.699153	0.455547	0.644493	0.795707	0.814664	0.410053	0.670605	0.899136	1.13449	0.722284	0.918635
ENST00000437089.5_utr3_0_0_chr6_30184455_r	0.641078	0.479899	0.809249	0.643409	0.706293	0.696321	0.684175	0.719466	0.648463	0.854835	0.970061	0.824453
ENST00000453195.5_utr3_0_0_chr6_30184455_r	0.641078	0.479899	0.809249	0.643409	0.706293	0.696321	0.684175	0.696648	0.648463	0.854835	0.970061	0.824453
ENST00000454678.7_utr3_0_0_chr6_30184455_r	0.641078	0.479899	0.809249	0.643409	0.706293	0.696321	0.684175	0.713509	0.648463	0.854835	0.970061	0.824453
ENST00000395718.6_utr3_13_0_chr14_51728030_f	0.577791	0.601205	0.376007	0.518334	0.9094	1.03364	0.31191	0.795723	0.744673	1.13001	0.757882	0.877523
ENST00000369085.7_utr3_3_0_chr10_119677283_f	0.656773	0.622553	0.596163	0.625163	0.642251	0.563934	0.562245	0.574851	0.818022	0.951473	0.573067	0.780854
ENST00000311212.9_utr3_0_0_chr8_101197052_r	0.868583	0.549565	0.755473	0.72454	0.902851	0.972031	0.957633	0.944716	0.845962	1.2505	0.784947	0.960469
ENST00000348520.10_utr3_14_0_chr14_103701201_f	0.711492	0.00549515	0.69074	0.469243	0.940568	0.86539	0.0126716	0.647089	0.956688	0.979666	1.00096	0.979105
ENST00000374847.5_utr3_0_0_chr9_101473171_r	0.478063	0.343196	0.352866	0.391375	0.727585	0.797393	0.50873	0.649253	0.97672	0.306864	0.789603	0.691062
ENST00000374848.8_utr3_0_0_chr9_101473170_r	0.478063	0.343196	0.352866	0.391375	0.727585	0.797393	0.50873	0.681989	0.97672	0.306864	0.789603	0.691062
ENST00000374851.1_utr3_0_0_chr9_101473171_r	0.478063	0.343196	0.352866	0.391375	0.727585	0.797393	0.50873	0.679397	0.97672	0.306864	0.789603	0.691062
ENST00000296137.7_utr3_0_0_chr3_45917903_r	0.349529	0.434659	0.232062	0.33875	1.11483	0.969978	0.145196	0.733655	0.964545	0.663143	0.693246	0.773645
ENST00000535325.5_utr3_0_0_chr3_45917899_r	0.349529	0.434659	0.232062	0.33875	1.11483	0.969978	0.145196	0.708321	0.964545	0.663143	0.693246	0.773645
ENST00000261015.4_utr3_0_0_chr2_202874782_r	0.899875	0.296792	0.567614	0.588094	1.04969	1.03673	0.654007	0.890634	0.771482	1.0059	0.908906	0.895428
ENST00000354452.8_utr3_0_0_chr18_55222185_r	0.842407	0.499232	0.678752	0.673464	0.743484	0.79104	0.230994	0.576054	0.919459	1.21094	0.837452	0.989283
ENST00000319420.3_utr3_0_0_chr13_26044597_r	0.782354	0.398742	0.813177	0.664758	0.735243	0.760188	0.233113	0.556163	0.8689	1.1028	0.945205	0.972302
ENST00000447092.5_utr3_0_0_chr3_50317790_r	0.732775	0.67591	0.683474	0.697386	0.791517	0.860047	0.633647	0.712569	1.17763	0.630125	0.993001	0.933587
ENST00000492033.1_utr3_0_0_chr3_115279125_f	0.294693	0.70158	0.838125	0.611466	0.605789	0.639022	0.508748	0.591167	0.899975	0.653465	1.33266	0.962032
ENST00000616053.4_utr3_0_0_chr18_55222331_r	0.842483	0.499277	0.678813	0.673524	0.743484	0.791251	0.230994	0.613131	0.919459	1.21094	0.837452	0.989283
ENST00000377810.7_utr3_17_0_chr11_63909238_f	0.655438	0.684068	0.641037	0.660181	0.669841	0.698161	0.918316	0.741785	0.72166	0.743704	0.965315	0.810226
ENST00000402010.6_utr3_18_0_chr11_63909238_f	0.655438	0.684068	0.641037	0.660181	0.669841	0.698161	0.918316	0.761014	0.72166	0.743704	0.965315	0.810226
ENST00000356073.8_utr3_0_0_chr18_55222334_r	0.842769	0.499447	0.679044	0.673753	0.743439	0.791079	0.23098	0.60714	0.919459	1.21094	0.837452	0.989283
ENST00000635822.2_utr3_0_0_chr18_55222335_r	0.842769	0.499447	0.679044	0.673753	0.743439	0.791079	0.23098	0.5885	0.919459	1.21094	0.837452	0.989283
ENST00000636400.2_utr3_0_0_chr18_55222334_r	0.842769	0.499447	0.679044	0.673753	0.743439	0.791079	0.23098	0.588531	0.919459	1.21094	0.837452	0.989283
ENST00000636751.2_utr3_0_0_chr18_55222335_r	0.842769	0.499447	0.679044	0.673753	0.743439	0.791079	0.23098	0.5885	0.919459	1.21094	0.837452	0.989283
ENST00000636822.2_utr3_0_0_chr18_55222335_r	0.842769	0.499447	0.679044	0.673753	0.743439	0.791079	0.23098	0.5885	0.919459	1.21094	0.837452	0.989283
ENST00000637115.2_utr3_0_0_chr18_55222335_r	0.842769	0.499447	0.679044	0.673753	0.743439	0.791079	0.23098	0.5885	0.919459	1.21094	0.837452	0.989283
ENST00000637169.2_utr3_0_0_chr18_55222335_r	0.842769	0.499447	0.679044	0.673753	0.743439	0.791079	0.23098	0.588503	0.919459	1.21094	0.837452	0.989283
ENST00000637923.2_utr3_0_0_chr18_55222335_r	0.842769	0.499447	0.679044	0.673753	0.743439	0.791079	0.23098	0.5885	0.919459	1.21094	0.837452	0.989283
ENST00000638154.3_utr3_0_0_chr18_55222335_r	0.842769	0.499447	0.679044	0.673753	0.743439	0.791079	0.23098	0.5885	0.919459	1.21094	0.837452	0.989283
ENST00000643689.1_utr3_0_0_chr18_55222334_r	0.842769	0.499447	0.679044	0.673753	0.743439	0.791079	0.23098	0.584053	0.919459	1.21094	0.837452	0.989283
ENST00000262419.10_utr3_0_0_chr17_46029956_r	0.487762	0.66251	0.531338	0.560537	0.594096	0.652083	0.483397	0.568907	0.599914	0.771925	0.664678	0.678839
ENST00000298299.4_utr3_1_0_chr10_45004044_f	0.566274	0.644619	0.643928	0.618274	0.662131	0.688517	0.496665	0.606288	0.723794	0.79503	0.649814	0.722879
ENST00000646856.1_utr3_0_0_chr17_40628149_r	0.948495	0.792542	0.830072	0.857036	1.08918	1.07404	0.828954	0.994327	0.980857	0.944672	1.05768	0.994403
ENST00000336926.11_utr3_0_0_chr7_75533298_r	0.609369	0.585371	0.352051	0.515597	0.995392	1.18321	0.381051	0.855729	1.31121	0.858261	0.665958	0.945144
ENST00000252458.6_utr3_16_0_chr13_114272444_f	0.743899	1.02359	0.273464	0.680316	0.917698	0.871834	0.774422	0.877221	0.995987	1.04048	0.915502	0.983988
ENST00000356221.8_utr3_17_0_chr13_114272444_f	0.743899	1.02359	0.273464	0.680316	0.917698	0.871834	0.774422	0.889445	0.995987	1.04048	0.915502	0.983988
ENST00000414833.2_utr3_8_0_chr17_30522379_f	0.430355	0.822444	0.572688	0.608496	0.794238	0.682753	0.587098	0.679636	0.741081	1.06623	0.711936	0.839749
ENST00000294811.2_utr3_0_0_chr1_209779208_r	0.372573	0.140657	0.418288	0.310506	0.515468	0.651463	0.553321	0.578601	0.60127	0.296733	1.34306	0.747022
ENST00000324894.13_utr3_8_0_chr19_17341704_f	0.876672	0.514251	0.795733	0.728885	0.98466	1.05696	0.84899	0.977993	0.9421	0.891911	0.866658	0.900223
ENST00000366609.3_utr3_0_0_chr1_234604269_r	0.508671	0.452406	0.665858	0.542312	0.608184	0.67706	0.517605	0.605514	0.51158	0.813542	0.820774	0.715299
ENST00000366610.7_utr3_0_0_chr1_234604269_r	0.508671	0.452406	0.665858	0.542312	0.608184	0.67706	0.517605	0.62171	0.51158	0.813542	0.820774	0.715299
ENST00000372358.10_utr3_8_0_chr9_130703775_f	0.84963	0.590606	0.937095	0.792444	0.944516	0.970404	0.726459	0.86177	0.927364	1.11907	0.916404	0.987613
ENST00000427424.1_utr3_5_0_chr2_27669248_f	0.902356	1.44534	0.648573	0.998757	1.29071	1.04027	0.607179	0.953949	0.624933	0.55234	0.574554	0.583942
ENST00000243108.5_utr3_1_0_chr12_54029963_f	0.635165	0.690616	0.846365	0.724049	0.763883	0.779569	0.557155	0.744735	0.694432	1.04765	1.03292	0.925002
ENST00000504123.6_utr3_0_0_chr4_77713387_r	0.784582	0.333103	0.691873	0.603186	0.766675	0.893277	0.630899	0.754006	1.01891	1.17964	0.575012	0.924522
ENST00000649644.1_utr3_0_0_chr4_77713387_r	0.784582	0.333103	0.691873	0.603186	0.766675	0.893277	0.630899	0.763429	1.01891	1.17964	0.575012	0.924522
ENST00000389680.2_utr3_0_0_chrM_648_f	0.79622	0.622544	0.746875	0.72188	0.79392	0.852526	0.634251	0.757067	0.846837	0.88376	0.788131	0.839576
ENST00000349792.9_utr3_14_0_chr1_151247866_f	0.781974	0.524142	0.763823	0.68998	0.749501	0.817756	0.534432	0.712198	0.900332	1.15279	0.716096	0.923074
ENST00000341500.9_utr3_0_0_chr19_7112255_r	1.05244	0.179315	0.375115	0.535624	0.731092	0.802384	0.187896	0.584645	1.07203	1.09558	0.809431	0.992345
ENST00000423888.5_utr3_3_0_chr22_50788895_f	0.87855	0.0925488	0.714001	0.5617	0.743682	0.881691	0.76183	0.80481	0.934215	1.4066	0.658895	0.999904
ENST00000278200.5_utr3_0_0_chr11_31432402_r	0.901822	0.645292	0.737073	0.761395	0.994944	1.06784	0.852887	0.976254	0.993988	1.16858	0.749606	0.970723
ENST00000526776.5_utr3_0_0_chr11_31432401_r	0.901822	0.645292	0.737073	0.761395	0.994944	1.06784	0.852887	0.958576	0.993988	1.16858	0.749606	0.970723
ENST00000532287.6_utr3_0_0_chr11_31432401_r	0.901822	0.645292	0.737073	0.761395	0.994944	1.06784	0.852887	0.98976	0.993988	1.16858	0.749606	0.970723
ENST00000534812.5_utr3_0_0_chr11_31432401_r	0.901822	0.645292	0.737073	0.761395	0.994944	1.06784	0.852887	0.98617	0.993988	1.16858	0.749606	0.970723
ENST00000375733.6_utr3_0_0_chr1_15941871_r	0.748687	0.651372	0.78919	0.72975	0.723178	0.866154	0.885773	0.807766	0.765792	1.20272	0.82902	0.932512
ENST00000375743.8_utr3_0_0_chr1_15941869_r	0.748687	0.651372	0.78919	0.72975	0.723178	0.866154	0.885773	0.806388	0.765792	1.20272	0.82902	0.932512
ENST00000440560.5_utr3_0_0_chr1_15941869_r	0.748687	0.651372	0.78919	0.72975	0.723178	0.866154	0.885773	0.852747	0.765792	1.20272	0.82902	0.932512
ENST00000537142.5_utr3_0_0_chr1_15941871_r	0.748687	0.651372	0.78919	0.72975	0.723178	0.866154	0.885773	0.82886	0.765792	1.20272	0.82902	0.932512
ENST00000546165.5_utr3_7_0_chr9_130703775_f	0.849653	0.590622	0.93712	0.792465	0.944527	0.970416	0.725644	0.851409	0.927168	1.11907	0.916047	0.987429
ENST00000505041.1_utr3_2_0_chr4_52865335_f	0.166657	0.541931	0.286766	0.331785	0.434799	0.347839	0.325466	0.388754	0.759529	0.722954	0.283268	0.588584
ENST00000348849.8_utr3_0_0_chr2_160272151_r	0.772926	0.454267	0.572467	0.599887	1.03718	1.10184	0.912132	0.988572	1.05394	1.35652	0.493692	0.968049
ENST00000265175.5_utr3_23_0_chr4_109539676_f	0.617833	0.354236	0.289988	0.420685	0.834344	0.84587	0.464456	0.698347	0.621067	0.740149	0.574879	0.645365
ENST00000415496.5_utr3_15_0_chr16_4686300_f	0.925782	0.407616	0.51314	0.615513	0.935789	0.874677	0.576914	0.810459	1.05326	1.20453	0.628321	0.962036
ENST00000333219.8_utr3_1_0_chr13_110719933_f	0.526618	0.460485	0.340968	0.44269	0.638037	0.678589	0.301909	0.550197	0.538735	0.852902	0.591633	0.66109
ENST00000264705.9_utr3_43_0_chr2_27243519_f	0.790478	0.638075	0.977334	0.801962	0.857255	0.923131	0.777938	0.854244	0.848974	0.993513	1.05878	0.96709
ENST00000296666.12_utr3_8_0_chr5_127551917_f	0.847208	0.303061	0.894325	0.681531	0.792266	0.822898	0.806022	0.822653	0.885402	1.0273	0.913878	0.942194
ENST00000535399.1_utr3_1_0_chr12_131714071_f	0.168779	0.0268726	0.422875	0.206175	0.448285	0.42939	0.0625548	0.294742	1.01946	0.643823	0.163114	0.608799
ENST00000328724.9_utr3_14_0_chr14_101925273_f	0.806443	0.429136	0.615954	0.617178	1.0287	1.13491	0.637655	0.886717	1.07075	0.97691	0.684703	0.910788
ENST00000623022.1_utr3_0_0_chr19_44664131_f	0.562583	0.0064906	0.432908	0.333994	0.850439	0.825759	0.226566	0.619678	0.915773	0.4077	0.950373	0.757949
ENST00000370228.2_utr3_4_0_chr10_100993190_f	0.540532	0.646041	0.780161	0.655578	0.679363	0.699514	0.673126	0.665363	0.627919	0.976368	0.859267	0.821184
ENST00000643860.1_utr3_4_0_chr10_100993190_f	0.540532	0.646041	0.780161	0.655578	0.679363	0.699514	0.673126	0.713717	0.627919	0.976368	0.859267	0.821184
ENST00000429968.5_utr3_0_0_chr20_35704326_r	0.869952	0.602092	0.728301	0.733448	1.00077	0.766079	0.73285	0.84458	0.863025	0.892036	0.906986	0.887349
ENST00000444878.5_utr3_0_0_chr20_35704326_r	0.869952	0.602092	0.728301	0.733448	1.00077	0.766079	0.73285	0.841598	0.863025	0.892036	0.906986	0.887349
ENST00000476806.5_utr3_0_0_chr20_35704326_r	0.869952	0.602092	0.728301	0.733448	1.00077	0.766079	0.73285	0.767189	0.863025	0.892036	0.906986	0.887349
ENST00000615541.3_utr3_2_0_chr16_30743944_f	0.541011	0.479281	0.28021	0.433501	0.739241	0.818715	0.673192	0.753667	0.828221	0.972405	0.342813	0.71448
ENST00000469979.6_utr3_1_0_chr8_132814637_f	0.693001	0.0786962	0.460141	0.410613	0.756908	0.799334	0.736333	0.748476	1.11547	0.999645	0.332036	0.815715
ENST00000291688.6_utr3_0_0_chr21_46235133_r	0.761511	0.296281	0.602744	0.553512	0.661365	0.736997	0.738638	0.709451	0.997334	1.42487	0.472991	0.965064
ENST00000397708.1_utr3_0_0_chr21_46235133_r	0.761511	0.296281	0.602744	0.553512	0.661365	0.736997	0.738638	0.73253	0.997334	1.42487	0.472991	0.965064
ENST00000376436.5_utr3_0_0_chr20_25674215_r	0.38532	1.10396	0.208133	0.565803	0.472187	0.523277	0.482706	0.497581	0.855937	1.20487	0.835128	0.965313
ENST00000396868.7_utr3_0_0_chr16_3222325_r	0.516642	0.398442	0.30279	0.405958	0.699228	0.720643	0.159392	0.549258	0.657474	0.686392	0.650462	0.664776
ENST00000414144.6_utr3_0_0_chr16_3222325_r	0.516642	0.398442	0.30279	0.405958	0.699228	0.720643	0.159392	0.532691	0.657474	0.686392	0.650462	0.664776
ENST00000258243.7_utr3_9_0_chr1_229659298_f	0.577615	0.574245	0.614106	0.588655	0.525551	0.537673	0.399689	0.483002	0.823751	0.753636	0.556883	0.711423
ENST00000432087.5_utr3_0_0_chr2_233836701_r	0.557251	0.372937	0.602912	0.511033	0.562304	0.575852	0.544711	0.55523	0.559914	0.782704	0.588522	0.643713
ENST00000441687.5_utr3_0_0_chr2_233836701_r	0.557251	0.372937	0.602912	0.511033	0.562304	0.575852	0.544711	0.557283	0.559914	0.782704	0.588522	0.643713
ENST00000554107.2_utr3_3_0_chr14_74855343_f	0.372577	0.453674	0.224313	0.350188	0.689685	0.680621	0.0617374	0.484685	0.847334	1.1032	0.345782	0.76544
ENST00000440859.8_utr3_5_0_chr7_107759179_f	0.680607	0.0314204	0.59036	0.434129	0.724402	0.716632	0.489171	0.609544	0.69732	0.712243	0.764332	0.724632
ENST00000619835.4_utr3_0_0_chr19_305573_r	0.545103	0.545176	0.688148	0.592809	0.738817	0.727442	0.709978	0.729526	0.57152	0.756104	1.10674	0.811454
ENST00000284984.8_utr3_0_0_chr21_26835755_r	0.404432	0.318207	0.266142	0.329594	0.508372	0.428255	0.256966	0.394273	0.483045	0.370577	0.514695	0.456105
ENST00000330947.6_utr3_5_0_chr1_89593044_f	0.652425	0.406721	0.375565	0.478237	1.01826	0.886866	0.665802	0.87159	1.15874	0.688811	0.520736	0.78943
ENST00000439853.5_utr3_4_0_chr1_89593044_f	0.652425	0.406721	0.375565	0.478237	1.01826	0.886866	0.665802	0.865887	1.15874	0.688811	0.520736	0.78943
ENST00000442138.6_utr3_7_0_chr5_127548051_f	0.536376	0.258201	0.881989	0.558855	0.786013	0.828216	0.706022	0.789494	0.53767	1.20162	1.01382	0.917705
ENST00000488983.1_utr3_1_0_chr1_173785163_f	0.504325	0.45894	0.734492	0.565919	0.682754	0.630609	0.212373	0.521859	0.92406	0.833489	0.680636	0.812728
ENST00000295959.9_utr3_5_0_chr3_58317497_f	0.599587	0.321372	0.627309	0.516089	0.738882	0.786124	0.452178	0.664802	0.668396	0.890823	0.640567	0.733262
ENST00000403579.1_utr3_5_0_chr10_67916594_f	0.677908	0.643757	0.571246	0.63097	0.511773	0.603494	0.372098	0.515358	0.65007	0.82615	0.779733	0.751984
ENST00000397826.7_utr3_5_0_chr21_44976804_f	0.793541	0.420563	0.83221	0.682105	0.824489	0.915537	0.894184	0.928099	0.727955	0.886226	1.21437	0.942848
ENST00000435510.6_utr3_2_0_chr10_63154219_f	0.432881	0.546699	0.712221	0.563934	0.731393	0.602004	0.672389	0.696997	0.68542	0.612694	0.832177	0.710097
ENST00000622602.2_utr3_0_0_chr12_11171564_f	0.96027	0.664759	0.749191	0.791407	0.92717	0.932103	0.764204	0.84329	1.14589	1.05113	0.778606	0.991876
ENST00000395907.5_utr3_0_0_chr20_56369665_r	0.759618	0.571357	0.576032	0.635669	0.605607	0.83062	0.340332	0.586049	0.831549	0.718119	1.44324	0.997635
ENST00000560985.5_utr3_21_0_chr15_89627087_f	0.534394	0.142338	0.819177	0.498636	0.308296	0.424204	0.290977	0.337065	0.651476	0.820425	0.861101	0.777667
ENST00000360415.7_utr3_6_0_chr7_66152208_f	0.973732	0.797562	0.776224	0.849172	0.976672	0.974384	0.789798	0.881862	0.928127	0.967151	1.01656	0.970611
ENST00000411486.7_utr3_0_0_chr2_233836702_r	0.557251	0.372937	0.603038	0.511075	0.562585	0.576104	0.544948	0.565389	0.558601	0.782704	0.588522	0.643275
ENST00000509274.1_utr3_1_0_chr4_184418532_r	0.329266	0.315682	0.866076	0.503675	0.706081	0.95906	0.589837	0.756712	0.979146	0.486178	1.32673	0.930684
ENST00000616502.4_utr3_0_0_chr7_100802565_r	0.77784	0.822457	0.959218	0.853172	0.77555	0.827622	0.877673	0.824343	0.95162	0.98204	0.8929	0.942187
ENST00000380361.7_utr3_30_0_chr16_30743782_f	0.536255	0.480119	0.28587	0.434082	0.740442	0.825171	0.674286	0.727282	0.822632	0.965843	0.3405	0.709658
ENST00000344423.10_utr3_0_0_chr8_28345590_r	0.88537	0.453505	0.629502	0.656126	0.927159	0.898784	0.875845	0.895367	0.960182	0.969381	0.671923	0.867162
ENST00000358173.8_utr3_0_0_chr7_100802565_r	0.77784	0.822728	0.959218	0.853262	0.77555	0.827622	0.877673	0.842949	0.95162	0.98204	0.8929	0.942187
ENST00000360620.7_utr3_0_0_chr7_100802565_r	0.77784	0.822728	0.959218	0.853262	0.77555	0.827622	0.877673	0.811341	0.95162	0.98204	0.8929	0.942187
ENST00000530393.6_utr3_0_0_chr11_123723914_r	0.459368	0.390472	0.352893	0.400911	0.539479	0.562013	0.469063	0.551585	0.731896	0.555833	0.365553	0.551094
ENST00000526258.5_utr3_15_0_chr11_67254874_f	0.640214	0.207801	0.686367	0.511461	0.459442	0.627006	0.327381	0.454863	0.759639	0.582409	1.45647	0.932839
ENST00000569466.1_utr3_0_0_chr16_30352847_r	0.925721	0.943075	0.99218	0.953659	1.00645	1.07798	0.732859	0.918832	0.711005	0.934864	0.689775	0.778548
ENST00000510890.1_utr3_2_0_chr5_103276541_f	0.390751	0.169426	0.400429	0.320202	0.47268	0.49277	0.420835	0.471622	0.566102	0.889733	0.274153	0.576663
ENST00000639264.1_utr3_6_0_chr1_89593044_f	0.655004	0.404136	0.375515	0.478218	1.01948	0.883975	0.667576	0.825103	1.15637	0.686037	0.518324	0.78691
ENST00000640258.1_utr3_8_0_chr1_89593044_f	0.655004	0.404136	0.375515	0.478218	1.01948	0.883975	0.667576	0.898738	1.15637	0.686037	0.518324	0.78691
ENST00000336139.8_utr3_0_0_chr11_123724177_r	0.459368	0.390472	0.352893	0.400911	0.534619	0.563217	0.465737	0.493469	0.731896	0.555833	0.365553	0.551094
ENST00000494484.1_utr3_0_0_chr7_44797973_f	0.0811818	0.0521603	0.113655	0.0823322	0.393632	0.578327	1.01703	0.629812	0.031337	1.64206	0.580037	0.751144
ENST00000297063.10_utr3_0_0_chr7_36324221_r	0.735065	0.0797021	0.628923	0.48123	0.971564	1.10699	0.80173	0.982364	0.883658	1.56806	0.502388	0.984703
ENST00000338533.9_utr3_0_0_chr7_36324223_r	0.735065	0.0797021	0.628923	0.48123	0.971564	1.10699	0.80173	0.951926	0.883658	1.56806	0.502388	0.984703
ENST00000219478.11_utr3_0_0_chr16_4748239_r	0.691403	0.280336	0.602438	0.524726	0.557256	0.548332	0.603108	0.594321	0.620265	0.661396	0.891479	0.72438
ENST00000333129.4_utr3_0_0_chr2_163602611_r	0.747372	0.00587328	0.16581	0.306352	0.75273	0.83024	0.10075	0.57837	1.61518	1.03557	0.268025	0.972927
ENST00000575898.5_utr3_0_0_chr17_5105541_r	0.441925	1.15932	0.905677	0.835641	0.743915	0.654887	0.592851	0.677125	0.784501	0.289587	0.399804	0.491297
ENST00000257566.7_utr3_0_0_chr12_114670255_r	0.456422	0.392455	0.469491	0.439456	0.502325	0.567106	0.453205	0.517703	0.444667	0.537912	0.872444	0.618341
ENST00000349155.7_utr3_0_0_chr12_114670255_r	0.456422	0.392455	0.469491	0.439456	0.502325	0.567106	0.453205	0.538565	0.444667	0.537912	0.872444	0.618341
ENST00000517754.1_utr3_3_0_chr8_26370134_f	0.805597	0.684351	0.875999	0.788649	0.82043	0.86522	0.501021	0.730928	0.830842	1.09808	1.03143	0.986784
ENST00000665751.1_utr3_5_0_chr8_26370134_f	0.805597	0.684351	0.875999	0.788649	0.82043	0.86522	0.501021	0.712144	0.830842	1.09808	1.03143	0.986784
ENST00000535785.1_utr3_4_0_chr19_57640704_f	0.792264	0.469634	0.425817	0.562572	0.551973	0.448908	0.278345	0.45185	0.464604	0.109183	0.409633	0.327807
ENST00000540556.5_utr3_5_0_chr19_57640704_f	0.792264	0.469634	0.425817	0.562572	0.551973	0.448908	0.278345	0.396659	0.464604	0.109183	0.409633	0.327807
ENST00000370695.7_utr3_15_0_chrX_136044725_f	0.842272	0.0193887	0.464807	0.442156	0.730618	0.907741	0.523191	0.700278	0.915083	1.29544	0.493802	0.901443
ENST00000370698.7_utr3_15_0_chrX_136044725_f	0.842272	0.0193887	0.464807	0.442156	0.730618	0.907741	0.523191	0.720551	0.915083	1.29544	0.493802	0.901443
ENST00000636092.1_utr3_16_0_chrX_136044725_f	0.842272	0.0193887	0.464807	0.442156	0.730618	0.907741	0.523191	0.717634	0.915083	1.29544	0.493802	0.901443
ENST00000636347.1_utr3_17_0_chrX_136044725_f	0.842272	0.0193887	0.464807	0.442156	0.730618	0.907741	0.523191	0.727806	0.915083	1.29544	0.493802	0.901443
ENST00000637234.1_utr3_18_0_chrX_136044725_f	0.842272	0.0193887	0.464807	0.442156	0.730618	0.907741	0.523191	0.72357	0.915083	1.29544	0.493802	0.901443
ENST00000637581.1_utr3_16_0_chrX_136044725_f	0.842272	0.0193887	0.464807	0.442156	0.730618	0.907741	0.523191	0.718786	0.915083	1.29544	0.493802	0.901443
ENST00000202017.6_utr3_0_0_chr20_31944337_r	0.856343	0.74912	0.861594	0.822352	0.834434	0.895597	0.87371	0.862954	0.835103	0.887047	1.08684	0.936331
ENST00000463049.5_utr3_10_0_chr1_204549113_f	0.986716	0.317749	0.327591	0.544019	0.818496	0.975881	0.479733	0.767466	1.01384	0.86158	0.824658	0.900027
ENST00000253233.6_utr3_2_0_chr12_123257032_f	0.596209	0.254502	0.634359	0.495023	0.492583	0.542452	0.309212	0.465258	0.50073	0.775866	0.994621	0.757072
ENST00000366329.6_utr3_2_0_chr12_123257032_f	0.596209	0.254502	0.634359	0.495023	0.492583	0.542452	0.309212	0.474621	0.50073	0.775866	0.994621	0.757072
ENST00000313552.10_utr3_7_0_chr2_241725032_f	0.806042	0.488578	0.487242	0.593954	0.834546	0.79309	0.453129	0.631987	0.881293	1.07455	0.632895	0.862912
ENST00000430138.6_utr3_7_0_chr9_130703694_f	0.85483	0.590443	0.936924	0.794066	0.944957	0.969435	0.735083	0.861811	0.922211	1.11375	0.912115	0.98269
ENST00000467138.1_utr3_2_0_chr9_130703694_f	0.85483	0.590443	0.936924	0.794066	0.944957	0.969435	0.735083	0.905199	0.922211	1.11375	0.912115	0.98269
ENST00000261708.9_utr3_0_0_chr17_31860904_r	0.942143	0.798652	0.676034	0.80561	0.887242	0.956025	0.751317	0.845039	0.900729	0.92725	0.98422	0.9374
ENST00000249504.7_utr3_1_0_chr2_176109143_f	0.849315	0.85503	0.948744	0.884363	0.901103	0.968588	0.974377	0.988459	0.869567	0.773705	0.819132	0.820801
ENST00000489805.5_utr3_0_0_chr6_10397410_r	0.554362	0.532594	0.693258	0.593405	0.680982	0.649565	0.646141	0.658104	0.569183	0.746892	0.818649	0.711575
ENST00000380737.8_utr3_9_0_chr8_26370414_f	0.832709	0.620977	0.875753	0.77648	0.818823	0.880587	0.55554	0.75216	0.849947	1.10911	0.950349	0.969802
ENST00000532297.5_utr3_0_0_chr11_62792171_r	0.849154	0.515159	0.795283	0.719865	0.760881	0.774567	0.83345	0.791604	0.855236	1.27522	0.769789	0.966748
ENST00000585862.1_utr3_1_0_chr19_37130176_f	0.476513	0.734542	0.397281	0.536112	0.428396	0.517823	0.200639	0.394831	0.75877	0.566717	1.26147	0.862317
ENST00000277746.11_utr3_3_0_chr10_63154219_f	0.433057	0.545862	0.71009	0.563003	0.724539	0.596459	0.665701	0.65186	0.679448	0.610185	0.829414	0.706349
ENST00000264819.6_utr3_0_0_chr19_301444_r	0.545551	0.545623	0.688713	0.593296	0.718773	0.73219	0.711294	0.694674	0.568439	0.751402	1.10077	0.806871
ENST00000590794.1_utr3_1_0_chr19_45408315_f	0.776554	0.308349	0.984033	0.689645	0.658144	0.805949	0.277439	0.589095	0.521016	0.284966	0.196096	0.334026
ENST00000540243.5_utr3_12_0_chr1_93137028_f	0.716205	0.391427	0.779209	0.628947	0.81832	0.809722	0.845281	0.830764	0.815254	1.05097	0.665808	0.844009
ENST00000545708.5_utr3_15_0_chr1_93137028_f	0.716205	0.391427	0.779209	0.628947	0.81832	0.809722	0.845281	0.829578	0.815254	1.05097	0.665808	0.844009
ENST00000399640.3_utr3_0_0_chr8_133454848_r	0.438942	0.178234	0.149539	0.255572	0.663484	0.738421	0.337435	0.566953	0.781012	0.503987	0.296816	0.527271
ENST00000522652.6_utr3_0_0_chr8_133454848_r	0.438942	0.178234	0.149539	0.255572	0.663484	0.738421	0.337435	0.583228	0.781012	0.503987	0.296816	0.527271
ENST00000370298.9_utr3_14_0_chr1_93137028_f	0.716231	0.391339	0.780205	0.629258	0.817284	0.808	0.843949	0.828731	0.815989	1.0517	0.666134	0.844609
ENST00000366216.6_utr3_0_0_chr22_38291930_r	0.764069	0.670928	0.649404	0.6948	0.691146	0.995352	0.695161	0.799222	0.699243	0.977498	0.951037	0.875926
ENST00000322444.7_utr3_5_0_chr17_75063048_f	0.624236	0.769445	0.829201	0.740961	0.691426	0.698219	0.731192	0.694459	0.72169	0.905382	0.989547	0.872206
ENST00000375286.7_utr3_6_0_chr17_75063018_f	0.624236	0.769445	0.829201	0.740961	0.691426	0.698219	0.731192	0.741131	0.72169	0.905382	0.989547	0.872206
[truncated: 7,653 more rows]
